# Supplementary material for: 3,3′-Bis(quinolin-8-yl)-1,1′-[4,4′-methyl­enebis(4,1-phenyl­ene)]diurea
Source: Acta Crystallogr Sect E Struct Rep Online. 2011 Dec 17;68(Pt 1):o158–9. doi: 10.1107/S1600536811053220 (PMC3254500; doi:10.1107/S1600536811053220)
Supplement: Supplementary file 1 [file e-68-0o158-sup1.cif]

##############################################################################
#                                                                            #
# This CIF contains the data in a paper accepted for publication in          #
# Acta Crystallographica Section E. It conforms to the requirements of       #
# Notes for Authors for Acta Crystallographica Section E, and has been       #
# peer reviewed under the auspices of the IUCr Commission on Journals.       #
#                                                                            #
# Full details of the Crystallographic Information File format               #
# are given in the paper "The Crystallographic Information File (CIF):       #
# a New Standard Archive File for Crystallography" by S. R. Hall, F. H.      #
# Allen and I. D. Brown [Acta Cryst. (1991), A47, 655-685].                  #
#                                                                            #
# The current version of the core CIF dictionary is obtainable from          #
# ftp://ftp.iucr.org/pub/cif_core.dic.                                       #
#                                                                            #
# Software is freely available for graphical display of the structure(s)     #
# in this CIF. For information consult the CIF software page                 #
# http://www.iucr.org/resources/cif/software.                                #
#                                                                            #
# This file may be used for bona fide research purposes within the           #
# scientific community so long as proper attribution is given to the journal # 
# article from which it was obtained.                                        #
#                                                                            #
##############################################################################
data_global
_audit_creation_method     'form.cif (version 2.0)'
_journal_data_validation_number     ?
_journal_date_recd_electronic     2011-11-30
_journal_date_accepted     2011-12-10
_journal_name_full     'Acta Crystallographica, Section E'
_journal_year     2012
_journal_volume     68
_journal_issue      1
_journal_page_first     o158
_journal_page_last     o159
_journal_paper_category     QO
_journal_paper_doi     10.1107/S1600536811053220
_journal_coeditor_code     RK2320
_publ_contact_author_name     'Dr. Md. Alamgir Hossain'
_publ_contact_author_address
;
Department of Chemistry and Biochemistry
1325 J. R. Lynch St.
PO Box 17910
Jackson State University
Jackson, MS 39217-0510
USA
;
_publ_contact_author_email     alamgir.hossain@jsums.edu
_publ_contact_author_fax     '601 979 3674'
_publ_contact_author_phone     '601 979 3748'
_publ_section_title
;
3,3'-Bis(quinolin-8-yl)-1,1'-[4,4'-methylenebis(4,1-phenylene)]diurea
;
loop_
    _publ_author_name
    _publ_author_address
    'Pramanik, Avijit'
;
 Department of Chemistry and Biochemistry
 1400 J. R. Lynch St
 PO Box 17910
 Jackson State University
 Jackson, MS 39217-0510
 USA
;
    'Russ, Tiffany H. '
;
 Department of Chemistry and Biochemistry
 1400 J. R. Lynch St
 PO Box 17910
 Jackson State University
 Jackson, MS 39217-0510
 USA
;
    'Powell, Douglas R.'
;
 Department of Chemistry and Biochemistry
 University of Oklahoma
 620 Parrington Oval, Room 208
 Norman, OK 73019-3051
 USA
;
    'Hossain, Md. Alamgir'
;
 Department of Chemistry and Biochemistry
 1400 J. R. Lynch St
 PO Box 17910
 Jackson State University
 Jackson, MS 39217-0510
 USA
;
data_I
_audit_creation_method     'SHELXL97'
_chemical_name_systematic
;
3,3'-Bis(quinolin-8-yl)-1,1'-[4,4'-methylenebis(4,1-phenylene)]diurea
;
_chemical_formula_moiety     'C33 H26 N6 O2'
_chemical_formula_sum     'C33 H26 N6 O2'
_chemical_formula_iupac     'C33 H26 N6 O2'
_chemical_formula_weight     538.60
_chemical_melting_point     ?
_symmetry_cell_setting     tetragonal
_symmetry_space_group_name_H-M     'P 43'
_symmetry_space_group_name_Hall     'P 4cw'
loop_
    _symmetry_equiv_pos_as_xyz
    'x, y, z'
    '-x, -y, z+1/2'
    '-y, x, z+3/4'
    'y, -x, z+1/4'
_cell_length_a     18.1345(6)
_cell_length_b     18.1345(6)
_cell_length_c     17.1405(11)
_cell_angle_alpha     90.00
_cell_angle_beta     90.00
_cell_angle_gamma     90.00
_cell_volume     5636.8(5)
_cell_formula_units_Z     8
_cell_measurement_reflns_used     5315
_cell_measurement_theta_min     2.26
_cell_measurement_theta_max     25.55
_cell_measurement_temperature     100(2)
_exptl_crystal_description     'prism'
_exptl_crystal_colour     'colourless'
_exptl_crystal_size_max     0.35
_exptl_crystal_size_mid     0.34
_exptl_crystal_size_min     0.34
_exptl_crystal_density_diffrn     1.269
_exptl_crystal_density_meas     ?
_exptl_crystal_density_method     'not measured'
_exptl_crystal_F_000     2256
_exptl_absorpt_coefficient_mu     0.082
_exptl_absorpt_correction_type     multi-scan
_exptl_absorpt_process_details     '(<i>SADABS</i>; Sheldrick, 2001)'
_exptl_absorpt_correction_T_min     0.972
_exptl_absorpt_correction_T_max     0.973
_exptl_special_details
;
;
_diffrn_ambient_temperature     100(2)
_diffrn_radiation_type     'MoK\a'
_diffrn_radiation_wavelength     0.71073
_diffrn_radiation_source     'fine-focus sealed tube'
_diffrn_radiation_monochromator     'graphite'
_diffrn_measurement_device_type     'Bruker APEX CCD'
_diffrn_measurement_method     '\f and \w scans'
_diffrn_detector_area_resol_mean     ?
_diffrn_reflns_number     65350
_diffrn_reflns_av_R_equivalents     0.104
_diffrn_reflns_av_sigmaI/netI     0.053
_diffrn_reflns_theta_min     1.60
_diffrn_reflns_theta_max     26.00
_diffrn_reflns_theta_full     25.00
_diffrn_measured_fraction_theta_max     1.000
_diffrn_measured_fraction_theta_full     1.000
_diffrn_reflns_limit_h_min     -21
_diffrn_reflns_limit_h_max     22
_diffrn_reflns_limit_k_min     -22
_diffrn_reflns_limit_k_max     22
_diffrn_reflns_limit_l_min     -21
_diffrn_reflns_limit_l_max     21
_diffrn_standards_number     0
_diffrn_standards_interval_count     .
_diffrn_standards_interval_time     .
_diffrn_standards_decay_%     ?
_refine_special_details
;
;
_reflns_number_total     5737
_reflns_number_gt     4589
_reflns_threshold_expression     I>2\s(I)
_refine_ls_structure_factor_coef     Fsqd
_refine_ls_matrix_type     full
_refine_ls_R_factor_all     0.065
_refine_ls_R_factor_gt     0.046
_refine_ls_wR_factor_gt     0.096
_refine_ls_wR_factor_ref     0.104
_refine_ls_goodness_of_fit_ref     1.00
_refine_ls_restrained_S_all     1.00
_refine_ls_number_reflns     5737
_refine_ls_number_parameters     767
_refine_ls_number_restraints     1
_refine_ls_hydrogen_treatment     mixed
_refine_ls_weighting_scheme     calc
_refine_ls_weighting_details
         'calc w=1/[\s^2^(Fo^2^)+(0.0560P)^2^+0.2000P] where P=(Fo^2^+2Fc^2^)/3'
_atom_sites_solution_hydrogens     geom
_atom_sites_solution_primary     direct
_atom_sites_solution_secondary     difmap
_refine_ls_shift/su_max     0.009
_refine_ls_shift/su_mean     0.000
_refine_diff_density_max     0.16
_refine_diff_density_min     -0.17
_refine_ls_extinction_method     'none'
_refine_ls_extinction_coef     ?
_refine_ls_abs_structure_details
       'Flack (1983), all Friedel pairs were merged during structure refinement'
_refine_ls_abs_structure_Flack     ?
loop_
    _atom_type_symbol
    _atom_type_description
    _atom_type_scat_dispersion_real
    _atom_type_scat_dispersion_imag
    _atom_type_scat_source
    'C' 'C' 0.0033 0.0016
                         'International Tables Vol C Tables 4.2.6.8 and 6.1.1.4'
    'H' 'H' 0.0000 0.0000
                         'International Tables Vol C Tables 4.2.6.8 and 6.1.1.4'
    'N' 'N' 0.0061 0.0033
                         'International Tables Vol C Tables 4.2.6.8 and 6.1.1.4'
    'O' 'O' 0.0106 0.0060
                         'International Tables Vol C Tables 4.2.6.8 and 6.1.1.4'
_computing_data_collection     '<i>SMART</i> (Bruker, 2007)'
_computing_cell_refinement     '<i>SAINT</i> (Bruker, 2007)'
_computing_data_reduction     '<i>SAINT</i> (Bruker, 2007)'
_computing_structure_solution     '<i>SHELXTL</i> (Sheldrick, 2008)'
_computing_structure_refinement     '<i>SHELXTL</i> (Sheldrick, 2008)'
_computing_molecular_graphics     '<i>SHELXTL</i> (Sheldrick, 2008)'
_computing_publication_material     '<i>SHELXTL</i> (Sheldrick, 2008)'
loop_
    _atom_site_type_symbol
    _atom_site_label
    _atom_site_fract_x
    _atom_site_fract_y
    _atom_site_fract_z
    _atom_site_U_iso_or_equiv
    _atom_site_adp_type
    _atom_site_calc_flag
    _atom_site_refinement_flags
    _atom_site_occupancy
    _atom_site_symmetry_multiplicity
    _atom_site_disorder_assembly
    _atom_site_disorder_group
    N N1A 0.46023(16) 0.60598(15) 1.03005(16) 0.0295(7) Uani d . 1 1 . .
    C C2A 0.4337(2) 0.6382(2) 1.0937(2) 0.0376(9) Uani d . 1 1 . .
    H H2A 0.4386 0.6130 1.1420 0.045 Uiso calc R 1 1 . .
    C C3A 0.3988(2) 0.7074(2) 1.0939(2) 0.0417(10) Uani d . 1 1 . .
    H H3A 0.3812 0.7282 1.1412 0.050 Uiso calc R 1 1 . .
    C C4A 0.3906(2) 0.7445(2) 1.0250(2) 0.0403(10) Uani d . 1 1 . .
    H H4A 0.3664 0.7910 1.0239 0.048 Uiso calc R 1 1 . .
    C C5A 0.4152(2) 0.7487(2) 0.8829(2) 0.0397(10) Uani d . 1 1 . .
    H H5A 0.3911 0.7950 0.8781 0.048 Uiso calc R 1 1 . .
    C C6A 0.4468(2) 0.7169(2) 0.8194(2) 0.0397(9) Uani d . 1 1 . .
    H H6A 0.4449 0.7418 0.7707 0.048 Uiso calc R 1 1 . .
    C C7A 0.4820(2) 0.6482(2) 0.8240(2) 0.0344(9) Uani d . 1 1 . .
    H H7A 0.5034 0.6270 0.7786 0.041 Uiso calc R 1 1 . .
    C C8A 0.48556(18) 0.61166(18) 0.89402(19) 0.0262(8) Uani d . 1 1 . .
    C C9A 0.45352(19) 0.64369(19) 0.96179(19) 0.0281(8) Uani d . 1 1 . .
    C C10A 0.41827(19) 0.71349(19) 0.9554(2) 0.0327(9) Uani d . 1 1 . .
    N N11A 0.51799(16) 0.54288(16) 0.90650(15) 0.0250(7) Uani d . 1 1 . .
    H H11A 0.510(2) 0.5245(19) 0.944(2) 0.030 Uiso d . 1 1 . .
    C C12A 0.55774(18) 0.50051(18) 0.85636(18) 0.0238(7) Uani d . 1 1 . .
    O O13A 0.57356(12) 0.51987(13) 0.78897(12) 0.0271(5) Uani d . 1 1 . .
    N N14A 0.57950(16) 0.43545(16) 0.88795(16) 0.0265(7) Uani d . 1 1 . .
    H H14A 0.5608(19) 0.4245(19) 0.932(2) 0.032 Uiso d . 1 1 . .
    C C15A 0.61679(17) 0.37771(18) 0.85041(18) 0.0223(7) Uani d . 1 1 . .
    C C16A 0.60452(18) 0.30632(18) 0.87673(19) 0.0262(8) Uani d . 1 1 . .
    H H16A 0.5719 0.2983 0.9193 0.031 Uiso calc R 1 1 . .
    C C17A 0.63877(19) 0.24690(19) 0.84222(19) 0.0291(8) Uani d . 1 1 . .
    H H17A 0.6287 0.1985 0.8607 0.035 Uiso calc R 1 1 . .
    C C18A 0.68806(18) 0.25667(18) 0.78052(18) 0.0259(8) Uani d . 1 1 . .
    C C19A 0.70224(19) 0.32855(19) 0.75691(19) 0.0295(8) Uani d . 1 1 . .
    H H19A 0.7366 0.3366 0.7159 0.035 Uiso calc R 1 1 . .
    C C20A 0.66824(18) 0.38898(19) 0.79072(18) 0.0264(8) Uani d . 1 1 . .
    H H20A 0.6797 0.4375 0.7736 0.032 Uiso calc R 1 1 . .
    C C21A 0.7215(2) 0.19087(19) 0.7397(2) 0.0322(8) Uani d . 1 1 . .
    H H21A 0.7509 0.2085 0.6948 0.039 Uiso calc R 1 1 . .
    H H21B 0.6813 0.1597 0.7190 0.039 Uiso calc R 1 1 . .
    C C22A 0.77037(18) 0.14410(19) 0.79122(18) 0.0258(8) Uani d . 1 1 . .
    C C23A 0.77950(19) 0.07013(19) 0.77598(19) 0.0312(8) Uani d . 1 1 . .
    H H23A 0.7524 0.0485 0.7344 0.037 Uiso calc R 1 1 . .
    C C24A 0.82653(19) 0.02622(19) 0.81896(19) 0.0312(8) Uani d . 1 1 . .
    H H24A 0.8308 -0.0249 0.8076 0.037 Uiso calc R 1 1 . .
    C C25A 0.86764(19) 0.05729(19) 0.87904(19) 0.0299(8) Uani d . 1 1 . .
    C C26A 0.8583(2) 0.1311(2) 0.8964(2) 0.0347(9) Uani d . 1 1 . .
    H H26A 0.8852 0.1526 0.9381 0.042 Uiso calc R 1 1 . .
    C C27A 0.8099(2) 0.1739(2) 0.8534(2) 0.0335(9) Uani d . 1 1 . .
    H H27A 0.8035 0.2244 0.8665 0.040 Uiso calc R 1 1 . .
    N N28A 0.91573(19) 0.01542(18) 0.92631(17) 0.0349(8) Uani d . 1 1 . .
    H H28A 0.916(2) 0.028(2) 0.970(2) 0.042 Uiso d . 1 1 . .
    C C29A 0.95213(19) -0.0459(2) 0.9045(2) 0.0312(8) Uani d . 1 1 . .
    O O30A 0.95297(14) -0.06992(14) 0.83709(13) 0.0365(6) Uani d . 1 1 . .
    N N31A 0.98804(16) -0.08013(17) 0.96440(17) 0.0306(7) Uani d . 1 1 . .
    H H31A 0.988(2) -0.060(2) 1.011(2) 0.037 Uiso d . 1 1 . .
    C C32A 1.02455(18) -0.14765(19) 0.9634(2) 0.0263(8) Uani d . 1 1 . .
    C C33A 1.03786(19) -0.1903(2) 0.8987(2) 0.0319(8) Uani d . 1 1 . .
    H H33A 1.0230 -0.1733 0.8486 0.038 Uiso calc R 1 1 . .
    C C34A 1.0736(2) -0.2591(2) 0.9060(2) 0.0354(9) Uani d . 1 1 . .
    H H34A 1.0824 -0.2880 0.8607 0.042 Uiso calc R 1 1 . .
    C C35A 1.0956(2) -0.2849(2) 0.9770(2) 0.0366(9) Uani d . 1 1 . .
    H H35A 1.1195 -0.3313 0.9808 0.044 Uiso calc R 1 1 . .
    C C36A 1.1021(2) -0.2668(2) 1.1212(2) 0.0392(10) Uani d . 1 1 . .
    H H36A 1.1251 -0.3133 1.1288 0.047 Uiso calc R 1 1 . .
    C C37A 1.0870(2) -0.2225(2) 1.1831(2) 0.0400(10) Uani d . 1 1 . .
    H H37A 1.0994 -0.2379 1.2344 0.048 Uiso calc R 1 1 . .
    C C38A 1.0530(2) -0.1537(2) 1.1706(2) 0.0381(9) Uani d . 1 1 . .
    H H38A 1.0432 -0.1236 1.2147 0.046 Uiso calc R 1 1 . .
    N N39A 1.03389(16) -0.12856(17) 1.10094(17) 0.0329(7) Uani d . 1 1 . .
    C C40A 1.04785(18) -0.17355(18) 1.0386(2) 0.0274(8) Uani d . 1 1 . .
    C C41A 1.08295(19) -0.2426(2) 1.0450(2) 0.0332(9) Uani d . 1 1 . .
    N N1B 0.37326(16) -0.06095(15) 0.81946(16) 0.0295(7) Uani d . 1 1 . .
    C C2B 0.3446(2) -0.08341(19) 0.7527(2) 0.0340(9) Uani d . 1 1 . .
    H H2B 0.3718 -0.0753 0.7062 0.041 Uiso calc R 1 1 . .
    C C3B 0.2751(2) -0.1190(2) 0.7470(2) 0.0370(9) Uani d . 1 1 . .
    H H3B 0.2568 -0.1340 0.6975 0.044 Uiso calc R 1 1 . .
    C C4B 0.2352(2) -0.1314(2) 0.8121(2) 0.0348(9) Uani d . 1 1 . .
    H H4B 0.1888 -0.1554 0.8088 0.042 Uiso calc R 1 1 . .
    C C5B 0.2250(2) -0.1194(2) 0.9571(2) 0.0331(8) Uani d . 1 1 . .
    H H5B 0.1788 -0.1440 0.9578 0.040 Uiso calc R 1 1 . .
    C C6B 0.2555(2) -0.09456(19) 1.0241(2) 0.0344(9) Uani d . 1 1 . .
    H H6B 0.2296 -0.1019 1.0717 0.041 Uiso calc R 1 1 . .
    C C7B 0.32440(19) -0.05801(18) 1.0262(2) 0.0285(8) Uani d . 1 1 . .
    H H7B 0.3444 -0.0416 1.0744 0.034 Uiso calc R 1 1 . .
    C C8B 0.36206(19) -0.04658(18) 0.95747(19) 0.0256(8) Uani d . 1 1 . .
    C C9B 0.33188(19) -0.07224(18) 0.88527(19) 0.0266(8) Uani d . 1 1 . .
    C C10B 0.26309(19) -0.10829(18) 0.8857(2) 0.0290(8) Uani d . 1 1 . .
    N N11B 0.43079(16) -0.01080(16) 0.95094(17) 0.0285(7) Uani d . 1 1 . .
    H H11B 0.448(2) -0.014(2) 0.902(2) 0.039(11) Uiso d . 1 1 . .
    C C12B 0.4623(2) 0.03466(18) 1.00490(19) 0.0273(8) Uani d . 1 1 . .
    O O13B 0.43275(13) 0.05017(13) 1.06738(13) 0.0313(6) Uani d . 1 1 . .
    N N14B 0.52838(17) 0.06201(16) 0.98239(18) 0.0292(7) Uani d . 1 1 . .
    H H14B 0.5448(18) 0.0504(18) 0.941(2) 0.019(9) Uiso d . 1 1 . .
    C C15B 0.56730(19) 0.11839(18) 1.02099(19) 0.0253(7) Uani d . 1 1 . .
    C C16B 0.6440(2) 0.11995(19) 1.01518(19) 0.0303(8) Uani d . 1 1 . .
    H H16B 0.6692 0.0824 0.9873 0.036 Uiso calc R 1 1 . .
    C C17B 0.6831(2) 0.17647(19) 1.0502(2) 0.0310(8) Uani d . 1 1 . .
    H H17B 0.7354 0.1769 1.0462 0.037 Uiso calc R 1 1 . .
    C C18B 0.64819(18) 0.23261(19) 1.09119(19) 0.0271(8) Uani d . 1 1 . .
    C C19B 0.57124(19) 0.23141(19) 1.09414(19) 0.0281(8) Uani d . 1 1 . .
    H H19B 0.5459 0.2697 1.1209 0.034 Uiso calc R 1 1 . .
    C C20B 0.53112(19) 0.17585(18) 1.05906(18) 0.0283(8) Uani d . 1 1 . .
    H H20B 0.4788 0.1768 1.0609 0.034 Uiso calc R 1 1 . .
    C C21B 0.69101(19) 0.2921(2) 1.1334(2) 0.0327(9) Uani d . 1 1 . .
    H H21C 0.7051 0.2733 1.1855 0.039 Uiso calc R 1 1 . .
    H H21D 0.6583 0.3351 1.1413 0.039 Uiso calc R 1 1 . .
    C C22B 0.76001(19) 0.31761(19) 1.0915(2) 0.0302(8) Uani d . 1 1 . .
    C C23B 0.7541(2) 0.3536(2) 1.0195(2) 0.0376(9) Uani d . 1 1 . .
    H H23B 0.7072 0.3590 0.9956 0.045 Uiso calc R 1 1 . .
    C C24B 0.8160(2) 0.3813(2) 0.9832(2) 0.0360(9) Uani d . 1 1 . .
    H H24B 0.8113 0.4053 0.9342 0.043 Uiso calc R 1 1 . .
    C C25B 0.88455(19) 0.37463(19) 1.01684(19) 0.0304(8) Uani d . 1 1 . .
    C C26B 0.8918(2) 0.3362(2) 1.08675(19) 0.0321(8) Uani d . 1 1 . .
    H H26B 0.9390 0.3292 1.1097 0.038 Uiso calc R 1 1 . .
    C C27B 0.8290(2) 0.30840(19) 1.1222(2) 0.0318(8) Uani d . 1 1 . .
    H H27B 0.8341 0.2819 1.1697 0.038 Uiso calc R 1 1 . .
    N N28B 0.94570(17) 0.40586(18) 0.97736(18) 0.0346(8) Uani d . 1 1 . .
    H H28B 0.937(2) 0.417(2) 0.929(2) 0.049(12) Uiso d . 1 1 . .
    C C29B 1.0048(2) 0.4385(2) 1.0114(2) 0.0307(8) Uani d . 1 1 . .
    O O30B 1.01626(14) 0.43771(14) 1.08229(13) 0.0360(6) Uani d . 1 1 . .
    N N31B 1.05041(16) 0.47147(16) 0.95887(17) 0.0284(7) Uani d . 1 1 . .
    H H31B 1.0378(17) 0.4754(17) 0.908(2) 0.025(9) Uiso d . 1 1 . .
    C C32B 1.11753(19) 0.50756(18) 0.9727(2) 0.0278(8) Uani d . 1 1 . .
    C C33B 1.1492(2) 0.5185(2) 1.0449(2) 0.0340(9) Uani d . 1 1 . .
    H H33B 1.1248 0.5019 1.0906 0.041 Uiso calc R 1 1 . .
    C C34B 1.2180(2) 0.55449(19) 1.0508(2) 0.0353(9) Uani d . 1 1 . .
    H H34B 1.2392 0.5619 1.1009 0.042 Uiso calc R 1 1 . .
    C C35B 1.2549(2) 0.5788(2) 0.9863(2) 0.0376(9) Uani d . 1 1 . .
    H H35B 1.3013 0.6025 0.9917 0.045 Uiso calc R 1 1 . .
    C C36B 1.2583(2) 0.5916(2) 0.8421(2) 0.0390(9) Uani d . 1 1 . .
    H H36B 1.3048 0.6156 0.8438 0.047 Uiso calc R 1 1 . .
    C C37B 1.2245(2) 0.5790(2) 0.7724(2) 0.0401(10) Uani d . 1 1 . .
    H H37B 1.2477 0.5932 0.7251 0.048 Uiso calc R 1 1 . .
    C C38B 1.1550(2) 0.5447(2) 0.7709(2) 0.0371(9) Uani d . 1 1 . .
    H H38B 1.1317 0.5376 0.7218 0.045 Uiso calc R 1 1 . .
    N N39B 1.12023(16) 0.52202(16) 0.83423(16) 0.0307(7) Uani d . 1 1 . .
    C C40B 1.15499(19) 0.53350(19) 0.9046(2) 0.0290(8) Uani d . 1 1 . .
    C C41B 1.22385(19) 0.56873(19) 0.9114(2) 0.0316(8) Uani d . 1 1 . .
loop_
    _atom_site_aniso_label
    _atom_site_aniso_U_11
    _atom_site_aniso_U_22
    _atom_site_aniso_U_33
    _atom_site_aniso_U_12
    _atom_site_aniso_U_13
    _atom_site_aniso_U_23
    N1A 0.0325(16) 0.0316(16) 0.0246(15) -0.0034(13) 0.0030(13) -0.0037(14)
    C2A 0.041(2) 0.040(2) 0.032(2) -0.0048(18) 0.0110(18) -0.0078(18)
    C3A 0.043(2) 0.038(2) 0.045(2) 0.0004(19) 0.018(2) -0.015(2)
    C4A 0.041(2) 0.031(2) 0.048(2) 0.0005(18) 0.017(2) -0.0058(19)
    C5A 0.043(2) 0.028(2) 0.049(2) 0.0086(17) 0.001(2) 0.0047(19)
    C6A 0.052(2) 0.034(2) 0.034(2) 0.0082(19) -0.0014(19) 0.0050(18)
    C7A 0.046(2) 0.034(2) 0.0234(19) 0.0063(18) 0.0017(17) 0.0002(16)
    C8A 0.0278(19) 0.0247(19) 0.0262(18) 0.0015(15) -0.0031(15) 0.0007(15)
    C9A 0.0279(19) 0.0293(19) 0.0271(19) -0.0001(15) 0.0036(15) 0.0002(16)
    C10A 0.028(2) 0.027(2) 0.043(2) -0.0002(16) 0.0069(17) -0.0069(17)
    N11A 0.0351(17) 0.0285(17) 0.0115(13) 0.0057(13) 0.0046(13) 0.0051(12)
    C12A 0.0290(19) 0.0261(18) 0.0163(17) 0.0017(15) -0.0036(15) 0.0017(15)
    O13A 0.0327(13) 0.0356(14) 0.0131(12) 0.0034(11) 0.0010(10) 0.0031(10)
    N14A 0.0326(17) 0.0314(17) 0.0155(14) 0.0059(13) 0.0066(13) 0.0029(13)
    C15A 0.0224(17) 0.0299(19) 0.0146(16) 0.0017(14) 0.0003(14) -0.0007(14)
    C16A 0.0267(19) 0.032(2) 0.0195(16) 0.0009(16) -0.0003(14) 0.0062(15)
    C17A 0.0329(19) 0.0282(19) 0.0261(18) 0.0031(15) -0.0022(16) 0.0049(16)
    C18A 0.0286(19) 0.0288(19) 0.0203(17) 0.0049(15) -0.0069(15) -0.0006(15)
    C19A 0.032(2) 0.037(2) 0.0202(17) 0.0007(16) 0.0033(15) -0.0025(16)
    C20A 0.0299(18) 0.0287(19) 0.0205(17) 0.0011(15) 0.0024(15) -0.0008(15)
    C21A 0.039(2) 0.035(2) 0.0230(18) 0.0078(17) -0.0076(16) -0.0064(16)
    C22A 0.0297(19) 0.0309(19) 0.0169(16) 0.0065(15) -0.0008(15) 0.0012(15)
    C23A 0.035(2) 0.035(2) 0.0240(18) 0.0012(17) -0.0029(16) -0.0060(16)
    C24A 0.042(2) 0.028(2) 0.0237(18) 0.0075(17) -0.0012(17) -0.0025(15)
    C25A 0.037(2) 0.033(2) 0.0201(17) 0.0117(17) 0.0028(16) 0.0021(15)
    C26A 0.041(2) 0.036(2) 0.0270(19) 0.0038(18) -0.0078(17) -0.0045(17)
    C27A 0.042(2) 0.029(2) 0.030(2) 0.0064(17) -0.0067(17) -0.0046(16)
    N28A 0.050(2) 0.040(2) 0.0151(15) 0.0179(16) -0.0053(14) -0.0041(14)
    C29A 0.034(2) 0.039(2) 0.0200(18) 0.0092(17) 0.0023(16) -0.0011(16)
    O30A 0.0459(15) 0.0472(16) 0.0165(12) 0.0181(13) -0.0013(11) -0.0019(12)
    N31A 0.0374(18) 0.0373(18) 0.0171(14) 0.0103(14) -0.0002(13) -0.0008(14)
    C32A 0.0232(18) 0.0278(19) 0.0280(19) 0.0033(15) 0.0000(15) 0.0008(16)
    C33A 0.032(2) 0.037(2) 0.0272(19) 0.0034(16) 0.0045(16) 0.0049(17)
    C34A 0.037(2) 0.033(2) 0.036(2) 0.0060(17) 0.0016(18) -0.0041(17)
    C35A 0.033(2) 0.0250(19) 0.051(2) 0.0009(16) -0.0020(19) 0.0051(18)
    C36A 0.034(2) 0.036(2) 0.047(2) -0.0016(17) -0.0064(19) 0.0160(19)
    C37A 0.038(2) 0.051(3) 0.031(2) -0.0075(19) -0.0114(17) 0.0152(19)
    C38A 0.039(2) 0.047(2) 0.029(2) -0.0064(19) -0.0054(17) 0.0054(18)
    N39A 0.0308(17) 0.0439(19) 0.0240(15) -0.0008(14) -0.0057(13) 0.0035(14)
    C40A 0.0236(18) 0.0294(19) 0.0292(19) -0.0009(15) 0.0019(15) 0.0048(16)
    C41A 0.0257(19) 0.039(2) 0.034(2) -0.0048(17) -0.0017(16) 0.0053(18)
    N1B 0.0409(18) 0.0243(16) 0.0234(15) 0.0026(13) -0.0019(14) -0.0022(12)
    C2B 0.044(2) 0.033(2) 0.0245(19) 0.0024(18) -0.0009(17) -0.0058(16)
    C3B 0.046(2) 0.033(2) 0.032(2) 0.0064(18) -0.0122(18) -0.0096(17)
    C4B 0.032(2) 0.033(2) 0.039(2) 0.0014(17) -0.0070(18) -0.0085(17)
    C5B 0.031(2) 0.031(2) 0.037(2) -0.0030(16) 0.0010(17) -0.0002(17)
    C6B 0.036(2) 0.033(2) 0.035(2) -0.0004(17) 0.0032(17) 0.0076(17)
    C7B 0.035(2) 0.0271(18) 0.0232(18) -0.0023(16) 0.0004(16) 0.0013(15)
    C8B 0.030(2) 0.0234(18) 0.0233(18) 0.0036(15) -0.0004(15) 0.0024(14)
    C9B 0.0298(19) 0.0250(18) 0.0251(18) 0.0041(15) -0.0007(15) -0.0011(15)
    C10B 0.031(2) 0.0221(18) 0.034(2) 0.0035(15) -0.0048(16) -0.0022(15)
    N11B 0.0359(18) 0.0329(17) 0.0167(15) -0.0084(14) 0.0028(13) 0.0003(13)
    C12B 0.038(2) 0.0216(18) 0.0226(19) -0.0039(16) -0.0006(16) 0.0016(15)
    O13B 0.0428(15) 0.0319(13) 0.0191(12) -0.0068(11) 0.0066(11) -0.0041(10)
    N14B 0.0385(19) 0.0328(17) 0.0162(15) -0.0068(14) 0.0066(14) -0.0058(13)
    C15B 0.0316(19) 0.0269(18) 0.0174(16) -0.0026(15) 0.0013(15) 0.0008(14)
    C16B 0.037(2) 0.031(2) 0.0229(18) 0.0009(17) 0.0052(16) -0.0016(16)
    C17B 0.0274(19) 0.037(2) 0.0285(19) -0.0028(16) 0.0025(16) 0.0019(17)
    C18B 0.0298(19) 0.034(2) 0.0175(16) -0.0073(16) 0.0027(15) 0.0021(15)
    C19B 0.035(2) 0.0302(19) 0.0188(16) -0.0015(16) 0.0037(15) -0.0016(15)
    C20B 0.032(2) 0.0323(19) 0.0209(17) -0.0013(16) 0.0023(15) 0.0008(15)
    C21B 0.033(2) 0.036(2) 0.029(2) -0.0087(17) 0.0023(16) -0.0052(16)
    C22B 0.035(2) 0.031(2) 0.0252(18) -0.0074(16) 0.0019(16) 0.0014(16)
    C23B 0.037(2) 0.044(2) 0.032(2) -0.0118(18) -0.0086(17) 0.0049(18)
    C24B 0.042(2) 0.045(2) 0.0207(18) -0.0118(19) -0.0072(17) 0.0090(17)
    C25B 0.035(2) 0.036(2) 0.0205(18) -0.0094(17) -0.0004(16) 0.0003(16)
    C26B 0.030(2) 0.042(2) 0.0243(18) -0.0020(17) -0.0005(16) 0.0026(17)
    C27B 0.038(2) 0.035(2) 0.0224(18) -0.0053(17) -0.0021(16) 0.0062(16)
    N28B 0.0391(19) 0.051(2) 0.0137(15) -0.0162(16) -0.0035(14) 0.0038(14)
    C29B 0.036(2) 0.033(2) 0.0234(19) -0.0075(17) 0.0023(16) 0.0029(16)
    O30B 0.0433(16) 0.0460(16) 0.0188(13) -0.0135(12) -0.0044(11) -0.0021(11)
    N31B 0.0299(17) 0.0401(18) 0.0151(15) -0.0067(14) -0.0007(13) -0.0021(13)
    C32B 0.0290(19) 0.0247(18) 0.0297(19) -0.0019(15) 0.0008(16) 0.0005(15)
    C33B 0.033(2) 0.035(2) 0.033(2) 0.0024(17) -0.0025(17) 0.0012(17)
    C34B 0.035(2) 0.034(2) 0.038(2) -0.0064(17) -0.0080(18) -0.0004(18)
    C35B 0.028(2) 0.029(2) 0.056(3) -0.0021(16) -0.0111(19) -0.0011(19)
    C36B 0.028(2) 0.033(2) 0.055(3) -0.0051(17) 0.0055(19) 0.007(2)
    C37B 0.037(2) 0.043(2) 0.040(2) -0.0006(18) 0.0123(19) 0.0117(19)
    C38B 0.036(2) 0.040(2) 0.036(2) 0.0006(18) 0.0074(18) 0.0077(18)
    N39B 0.0344(17) 0.0320(17) 0.0257(16) -0.0013(13) 0.0058(14) 0.0023(13)
    C40B 0.029(2) 0.0231(19) 0.035(2) 0.0047(15) 0.0012(17) -0.0010(16)
    C41B 0.0273(19) 0.026(2) 0.041(2) 0.0015(16) 0.0006(17) 0.0029(17)
_geom_special_details
;
;
loop_
    _geom_bond_atom_site_label_1
    _geom_bond_atom_site_label_2
    _geom_bond_site_symmetry_2
    _geom_bond_distance
    _geom_bond_publ_flag
    N1A C2A . 1.327(4) ?
    N1A C9A . 1.361(4) ?
    C2A C3A . 1.406(5) ?
    C2A H2A . 0.9500 ?
    C3A C4A . 1.367(6) ?
    C3A H3A . 0.9500 ?
    C4A C10A . 1.411(5) ?
    C4A H4A . 0.9500 ?
    C5A C6A . 1.359(5) ?
    C5A C10A . 1.398(5) ?
    C5A H5A . 0.9500 ?
    C6A C7A . 1.401(5) ?
    C6A H6A . 0.9500 ?
    C7A C8A . 1.373(5) ?
    C7A H7A . 0.9500 ?
    C8A N11A . 1.396(4) ?
    C8A C9A . 1.423(5) ?
    C9A C10A . 1.422(5) ?
    N11A C12A . 1.360(4) ?
    N11A H11A . 0.74(4) ?
    C12A O13A . 1.241(4) ?
    C12A N14A . 1.357(4) ?
    N14A C15A . 1.403(4) ?
    N14A H14A . 0.86(4) ?
    C15A C16A . 1.389(4) ?
    C15A C20A . 1.400(4) ?
    C16A C17A . 1.377(5) ?
    C16A H16A . 0.9500 ?
    C17A C18A . 1.396(5) ?
    C17A H17A . 0.9500 ?
    C18A C19A . 1.389(5) ?
    C18A C21A . 1.511(5) ?
    C19A C20A . 1.385(5) ?
    C19A H19A . 0.9500 ?
    C20A H20A . 0.9500 ?
    C21A C22A . 1.511(4) ?
    C21A H21A . 0.9900 ?
    C21A H21B . 0.9900 ?
    C22A C23A . 1.377(5) ?
    C22A C27A . 1.393(5) ?
    C23A C24A . 1.380(5) ?
    C23A H23A . 0.9500 ?
    C24A C25A . 1.391(5) ?
    C24A H24A . 0.9500 ?
    C25A C26A . 1.381(5) ?
    C25A N28A . 1.412(4) ?
    C26A C27A . 1.384(5) ?
    C26A H26A . 0.9500 ?
    C27A H27A . 0.9500 ?
    N28A C29A . 1.346(4) ?
    N28A H28A . 0.78(4) ?
    C29A O30A . 1.234(4) ?
    C29A N31A . 1.366(4) ?
    N31A C32A . 1.392(4) ?
    N31A H31A . 0.88(4) ?
    C32A C33A . 1.374(5) ?
    C32A C40A . 1.435(5) ?
    C33A C34A . 1.413(5) ?
    C33A H33A . 0.9500 ?
    C34A C35A . 1.363(5) ?
    C34A H34A . 0.9500 ?
    C35A C41A . 1.414(5) ?
    C35A H35A . 0.9500 ?
    C36A C37A . 1.357(5) ?
    C36A C41A . 1.421(5) ?
    C36A H36A . 0.9500 ?
    C37A C38A . 1.409(5) ?
    C37A H37A . 0.9500 ?
    C38A N39A . 1.324(4) ?
    C38A H38A . 0.9500 ?
    N39A C40A . 1.368(4) ?
    C40A C41A . 1.409(5) ?
    N1B C2B . 1.321(4) ?
    N1B C9B . 1.370(4) ?
    C2B C3B . 1.418(5) ?
    C2B H2B . 0.9500 ?
    C3B C4B . 1.350(5) ?
    C3B H3B . 0.9500 ?
    C4B C10B . 1.421(5) ?
    C4B H4B . 0.9500 ?
    C5B C6B . 1.352(5) ?
    C5B C10B . 1.420(5) ?
    C5B H5B . 0.9500 ?
    C6B C7B . 1.415(5) ?
    C6B H6B . 0.9500 ?
    C7B C8B . 1.378(5) ?
    C7B H7B . 0.9500 ?
    C8B N11B . 1.410(4) ?
    C8B C9B . 1.431(5) ?
    C9B C10B . 1.408(5) ?
    N11B C12B . 1.364(4) ?
    N11B H11B . 0.90(4) ?
    C12B O13B . 1.230(4) ?
    C12B N14B . 1.353(4) ?
    N14B C15B . 1.407(4) ?
    N14B H14B . 0.80(3) ?
    C15B C20B . 1.394(5) ?
    C15B C16B . 1.394(5) ?
    C16B C17B . 1.384(5) ?
    C16B H16B . 0.9500 ?
    C17B C18B . 1.390(5) ?
    C17B H17B . 0.9500 ?
    C18B C19B . 1.396(5) ?
    C18B C21B . 1.513(5) ?
    C19B C20B . 1.381(5) ?
    C19B H19B . 0.9500 ?
    C20B H20B . 0.9500 ?
    C21B C22B . 1.515(5) ?
    C21B H21C . 0.9900 ?
    C21B H21D . 0.9900 ?
    C22B C27B . 1.368(5) ?
    C22B C23B . 1.400(5) ?
    C23B C24B . 1.378(5) ?
    C23B H23B . 0.9500 ?
    C24B C25B . 1.375(5) ?
    C24B H24B . 0.9500 ?
    C25B C26B . 1.392(5) ?
    C25B N28B . 1.417(4) ?
    C26B C27B . 1.386(5) ?
    C26B H26B . 0.9500 ?
    C27B H27B . 0.9500 ?
    N28B C29B . 1.355(5) ?
    N28B H28B . 0.87(4) ?
    C29B O30B . 1.234(4) ?
    C29B N31B . 1.361(4) ?
    N31B C32B . 1.402(4) ?
    N31B H31B . 0.90(4) ?
    C32B C33B . 1.379(5) ?
    C32B C40B . 1.430(5) ?
    C33B C34B . 1.412(5) ?
    C33B H33B . 0.9500 ?
    C34B C35B . 1.365(5) ?
    C34B H34B . 0.9500 ?
    C35B C41B . 1.413(5) ?
    C35B H35B . 0.9500 ?
    C36B C37B . 1.362(6) ?
    C36B C41B . 1.405(5) ?
    C36B H36B . 0.9500 ?
    C37B C38B . 1.405(5) ?
    C37B H37B . 0.9500 ?
    C38B N39B . 1.321(4) ?
    C38B H38B . 0.9500 ?
    N39B C40B . 1.376(4) ?
    C40B C41B . 1.408(5) ?
loop_
    _geom_angle_atom_site_label_1
    _geom_angle_atom_site_label_2
    _geom_angle_atom_site_label_3
    _geom_angle_site_symmetry_1
    _geom_angle_site_symmetry_3
    _geom_angle
    _geom_angle_publ_flag
    C2A N1A C9A . . 116.9(3) ?
    N1A C2A C3A . . 123.9(4) ?
    N1A C2A H2A . . 118.0 ?
    C3A C2A H2A . . 118.0 ?
    C4A C3A C2A . . 119.1(3) ?
    C4A C3A H3A . . 120.4 ?
    C2A C3A H3A . . 120.4 ?
    C3A C4A C10A . . 119.7(3) ?
    C3A C4A H4A . . 120.2 ?
    C10A C4A H4A . . 120.2 ?
    C6A C5A C10A . . 120.1(3) ?
    C6A C5A H5A . . 120.0 ?
    C10A C5A H5A . . 120.0 ?
    C5A C6A C7A . . 121.7(4) ?
    C5A C6A H6A . . 119.2 ?
    C7A C6A H6A . . 119.2 ?
    C8A C7A C6A . . 119.9(3) ?
    C8A C7A H7A . . 120.0 ?
    C6A C7A H7A . . 120.0 ?
    C7A C8A N11A . . 125.8(3) ?
    C7A C8A C9A . . 119.8(3) ?
    N11A C8A C9A . . 114.3(3) ?
    N1A C9A C10A . . 123.6(3) ?
    N1A C9A C8A . . 117.4(3) ?
    C10A C9A C8A . . 118.9(3) ?
    C5A C10A C4A . . 123.7(3) ?
    C5A C10A C9A . . 119.5(3) ?
    C4A C10A C9A . . 116.7(3) ?
    C12A N11A C8A . . 129.2(3) ?
    C12A N11A H11A . . 114(3) ?
    C8A N11A H11A . . 117(3) ?
    O13A C12A N14A . . 123.4(3) ?
    O13A C12A N11A . . 123.4(3) ?
    N14A C12A N11A . . 113.2(3) ?
    C12A N14A C15A . . 127.3(3) ?
    C12A N14A H14A . . 116(2) ?
    C15A N14A H14A . . 115(2) ?
    C16A C15A C20A . . 118.7(3) ?
    C16A C15A N14A . . 118.0(3) ?
    C20A C15A N14A . . 123.2(3) ?
    C17A C16A C15A . . 121.2(3) ?
    C17A C16A H16A . . 119.4 ?
    C15A C16A H16A . . 119.4 ?
    C16A C17A C18A . . 121.0(3) ?
    C16A C17A H17A . . 119.5 ?
    C18A C17A H17A . . 119.5 ?
    C19A C18A C17A . . 117.3(3) ?
    C19A C18A C21A . . 122.1(3) ?
    C17A C18A C21A . . 120.5(3) ?
    C20A C19A C18A . . 122.6(3) ?
    C20A C19A H19A . . 118.7 ?
    C18A C19A H19A . . 118.7 ?
    C19A C20A C15A . . 119.2(3) ?
    C19A C20A H20A . . 120.4 ?
    C15A C20A H20A . . 120.4 ?
    C18A C21A C22A . . 114.1(3) ?
    C18A C21A H21A . . 108.7 ?
    C22A C21A H21A . . 108.7 ?
    C18A C21A H21B . . 108.7 ?
    C22A C21A H21B . . 108.7 ?
    H21A C21A H21B . . 107.6 ?
    C23A C22A C27A . . 117.4(3) ?
    C23A C22A C21A . . 120.4(3) ?
    C27A C22A C21A . . 122.1(3) ?
    C22A C23A C24A . . 122.4(3) ?
    C22A C23A H23A . . 118.8 ?
    C24A C23A H23A . . 118.8 ?
    C23A C24A C25A . . 119.5(3) ?
    C23A C24A H24A . . 120.2 ?
    C25A C24A H24A . . 120.2 ?
    C26A C25A C24A . . 119.1(3) ?
    C26A C25A N28A . . 118.3(3) ?
    C24A C25A N28A . . 122.6(3) ?
    C25A C26A C27A . . 120.5(3) ?
    C25A C26A H26A . . 119.8 ?
    C27A C26A H26A . . 119.8 ?
    C26A C27A C22A . . 121.1(3) ?
    C26A C27A H27A . . 119.5 ?
    C22A C27A H27A . . 119.5 ?
    C29A N28A C25A . . 126.0(3) ?
    C29A N28A H28A . . 120(3) ?
    C25A N28A H28A . . 114(3) ?
    O30A C29A N28A . . 123.9(3) ?
    O30A C29A N31A . . 122.5(3) ?
    N28A C29A N31A . . 113.6(3) ?
    C29A N31A C32A . . 128.2(3) ?
    C29A N31A H31A . . 120(2) ?
    C32A N31A H31A . . 112(2) ?
    C33A C32A N31A . . 126.0(3) ?
    C33A C32A C40A . . 119.3(3) ?
    N31A C32A C40A . . 114.7(3) ?
    C32A C33A C34A . . 120.4(3) ?
    C32A C33A H33A . . 119.8 ?
    C34A C33A H33A . . 119.8 ?
    C35A C34A C33A . . 121.1(4) ?
    C35A C34A H34A . . 119.4 ?
    C33A C34A H34A . . 119.4 ?
    C34A C35A C41A . . 120.2(3) ?
    C34A C35A H35A . . 119.9 ?
    C41A C35A H35A . . 119.9 ?
    C37A C36A C41A . . 119.1(4) ?
    C37A C36A H36A . . 120.4 ?
    C41A C36A H36A . . 120.5 ?
    C36A C37A C38A . . 119.6(3) ?
    C36A C37A H37A . . 120.2 ?
    C38A C37A H37A . . 120.2 ?
    N39A C38A C37A . . 123.8(4) ?
    N39A C38A H38A . . 118.1 ?
    C37A C38A H38A . . 118.1 ?
    C38A N39A C40A . . 116.8(3) ?
    N39A C40A C41A . . 123.5(3) ?
    N39A C40A C32A . . 116.8(3) ?
    C41A C40A C32A . . 119.6(3) ?
    C40A C41A C35A . . 119.4(3) ?
    C40A C41A C36A . . 117.1(3) ?
    C35A C41A C36A . . 123.5(3) ?
    C2B N1B C9B . . 116.8(3) ?
    N1B C2B C3B . . 123.4(3) ?
    N1B C2B H2B . . 118.3 ?
    C3B C2B H2B . . 118.3 ?
    C4B C3B C2B . . 119.6(3) ?
    C4B C3B H3B . . 120.2 ?
    C2B C3B H3B . . 120.2 ?
    C3B C4B C10B . . 119.6(3) ?
    C3B C4B H4B . . 120.2 ?
    C10B C4B H4B . . 120.2 ?
    C6B C5B C10B . . 119.1(3) ?
    C6B C5B H5B . . 120.5 ?
    C10B C5B H5B . . 120.5 ?
    C5B C6B C7B . . 122.6(3) ?
    C5B C6B H6B . . 118.7 ?
    C7B C6B H6B . . 118.7 ?
    C8B C7B C6B . . 119.1(3) ?
    C8B C7B H7B . . 120.4 ?
    C6B C7B H7B . . 120.4 ?
    C7B C8B N11B . . 125.1(3) ?
    C7B C8B C9B . . 120.1(3) ?
    N11B C8B C9B . . 114.8(3) ?
    N1B C9B C10B . . 124.0(3) ?
    N1B C9B C8B . . 117.0(3) ?
    C10B C9B C8B . . 119.0(3) ?
    C9B C10B C5B . . 120.1(3) ?
    C9B C10B C4B . . 116.6(3) ?
    C5B C10B C4B . . 123.4(3) ?
    C12B N11B C8B . . 126.5(3) ?
    C12B N11B H11B . . 122(2) ?
    C8B N11B H11B . . 110(2) ?
    O13B C12B N14B . . 123.4(3) ?
    O13B C12B N11B . . 123.1(3) ?
    N14B C12B N11B . . 113.5(3) ?
    C12B N14B C15B . . 125.2(3) ?
    C12B N14B H14B . . 119(2) ?
    C15B N14B H14B . . 115(2) ?
    C20B C15B C16B . . 119.2(3) ?
    C20B C15B N14B . . 121.8(3) ?
    C16B C15B N14B . . 118.8(3) ?
    C17B C16B C15B . . 119.7(3) ?
    C17B C16B H16B . . 120.1 ?
    C15B C16B H16B . . 120.1 ?
    C16B C17B C18B . . 121.9(3) ?
    C16B C17B H17B . . 119.1 ?
    C18B C17B H17B . . 119.1 ?
    C17B C18B C19B . . 117.6(3) ?
    C17B C18B C21B . . 122.0(3) ?
    C19B C18B C21B . . 120.4(3) ?
    C20B C19B C18B . . 121.5(3) ?
    C20B C19B H19B . . 119.3 ?
    C18B C19B H19B . . 119.3 ?
    C19B C20B C15B . . 120.1(3) ?
    C19B C20B H20B . . 120.0 ?
    C15B C20B H20B . . 120.0 ?
    C18B C21B C22B . . 114.5(3) ?
    C18B C21B H21C . . 108.6 ?
    C22B C21B H21C . . 108.6 ?
    C18B C21B H21D . . 108.6 ?
    C22B C21B H21D . . 108.6 ?
    H21C C21B H21D . . 107.6 ?
    C27B C22B C23B . . 117.8(3) ?
    C27B C22B C21B . . 122.4(3) ?
    C23B C22B C21B . . 119.8(3) ?
    C24B C23B C22B . . 120.4(3) ?
    C24B C23B H23B . . 119.8 ?
    C22B C23B H23B . . 119.8 ?
    C25B C24B C23B . . 121.0(3) ?
    C25B C24B H24B . . 119.5 ?
    C23B C24B H24B . . 119.5 ?
    C24B C25B C26B . . 119.3(3) ?
    C24B C25B N28B . . 118.2(3) ?
    C26B C25B N28B . . 122.5(3) ?
    C27B C26B C25B . . 118.8(3) ?
    C27B C26B H26B . . 120.6 ?
    C25B C26B H26B . . 120.6 ?
    C22B C27B C26B . . 122.6(3) ?
    C22B C27B H27B . . 118.7 ?
    C26B C27B H27B . . 118.7 ?
    C29B N28B C25B . . 126.0(3) ?
    C29B N28B H28B . . 118(3) ?
    C25B N28B H28B . . 113(3) ?
    O30B C29B N28B . . 123.5(3) ?
    O30B C29B N31B . . 123.6(3) ?
    N28B C29B N31B . . 112.9(3) ?
    C29B N31B C32B . . 128.4(3) ?
    C29B N31B H31B . . 121(2) ?
    C32B N31B H31B . . 110(2) ?
    C33B C32B N31B . . 125.5(3) ?
    C33B C32B C40B . . 119.2(3) ?
    N31B C32B C40B . . 115.3(3) ?
    C32B C33B C34B . . 120.0(3) ?
    C32B C33B H33B . . 120.0 ?
    C34B C33B H33B . . 120.0 ?
    C35B C34B C33B . . 121.6(3) ?
    C35B C34B H34B . . 119.2 ?
    C33B C34B H34B . . 119.2 ?
    C34B C35B C41B . . 119.9(3) ?
    C34B C35B H35B . . 120.0 ?
    C41B C35B H35B . . 120.0 ?
    C37B C36B C41B . . 119.5(3) ?
    C37B C36B H36B . . 120.3 ?
    C41B C36B H36B . . 120.3 ?
    C36B C37B C38B . . 119.6(4) ?
    C36B C37B H37B . . 120.2 ?
    C38B C37B H37B . . 120.2 ?
    N39B C38B C37B . . 123.4(4) ?
    N39B C38B H38B . . 118.3 ?
    C37B C38B H38B . . 118.3 ?
    C38B N39B C40B . . 117.0(3) ?
    N39B C40B C41B . . 123.2(3) ?
    N39B C40B C32B . . 116.6(3) ?
    C41B C40B C32B . . 120.2(3) ?
    C36B C41B C40B . . 117.2(3) ?
    C36B C41B C35B . . 123.6(3) ?
    C40B C41B C35B . . 119.2(3) ?
loop_
    _geom_torsion_atom_site_label_1
    _geom_torsion_atom_site_label_2
    _geom_torsion_atom_site_label_3
    _geom_torsion_atom_site_label_4
    _geom_torsion_site_symmetry_1
    _geom_torsion_site_symmetry_2
    _geom_torsion_site_symmetry_3
    _geom_torsion_site_symmetry_4
    _geom_torsion
    _geom_torsion_publ_flag
    C9A N1A C2A C3A . . . . 0.9(5) ?
    N1A C2A C3A C4A . . . . 0.5(6) ?
    C2A C3A C4A C10A . . . . -1.1(6) ?
    C10A C5A C6A C7A . . . . 0.9(6) ?
    C5A C6A C7A C8A . . . . -0.3(6) ?
    C6A C7A C8A N11A . . . . 179.1(3) ?
    C6A C7A C8A C9A . . . . -0.1(5) ?
    C2A N1A C9A C10A . . . . -1.9(5) ?
    C2A N1A C9A C8A . . . . 176.4(3) ?
    C7A C8A C9A N1A . . . . -178.4(3) ?
    N11A C8A C9A N1A . . . . 2.3(4) ?
    C7A C8A C9A C10A . . . . 0.0(5) ?
    N11A C8A C9A C10A . . . . -179.4(3) ?
    C6A C5A C10A C4A . . . . 176.4(4) ?
    C6A C5A C10A C9A . . . . -1.0(6) ?
    C3A C4A C10A C5A . . . . -177.2(4) ?
    C3A C4A C10A C9A . . . . 0.3(5) ?
    N1A C9A C10A C5A . . . . 178.8(3) ?
    C8A C9A C10A C5A . . . . 0.6(5) ?
    N1A C9A C10A C4A . . . . 1.3(5) ?
    C8A C9A C10A C4A . . . . -177.0(3) ?
    C7A C8A N11A C12A . . . . 6.3(6) ?
    C9A C8A N11A C12A . . . . -174.5(3) ?
    C8A N11A C12A O13A . . . . 2.6(6) ?
    C8A N11A C12A N14A . . . . -178.5(3) ?
    O13A C12A N14A C15A . . . . -5.6(5) ?
    N11A C12A N14A C15A . . . . 175.5(3) ?
    C12A N14A C15A C16A . . . . -150.1(3) ?
    C12A N14A C15A C20A . . . . 33.2(5) ?
    C20A C15A C16A C17A . . . . -3.7(5) ?
    N14A C15A C16A C17A . . . . 179.5(3) ?
    C15A C16A C17A C18A . . . . 1.2(5) ?
    C16A C17A C18A C19A . . . . 1.5(5) ?
    C16A C17A C18A C21A . . . . -176.0(3) ?
    C17A C18A C19A C20A . . . . -1.7(5) ?
    C21A C18A C19A C20A . . . . 175.8(3) ?
    C18A C19A C20A C15A . . . . -0.8(5) ?
    C16A C15A C20A C19A . . . . 3.5(5) ?
    N14A C15A C20A C19A . . . . -179.9(3) ?
    C19A C18A C21A C22A . . . . 118.7(4) ?
    C17A C18A C21A C22A . . . . -63.9(4) ?
    C18A C21A C22A C23A . . . . 152.7(3) ?
    C18A C21A C22A C27A . . . . -29.9(5) ?
    C27A C22A C23A C24A . . . . -1.0(5) ?
    C21A C22A C23A C24A . . . . 176.5(3) ?
    C22A C23A C24A C25A . . . . -1.3(5) ?
    C23A C24A C25A C26A . . . . 2.5(5) ?
    C23A C24A C25A N28A . . . . 178.8(3) ?
    C24A C25A C26A C27A . . . . -1.4(5) ?
    N28A C25A C26A C27A . . . . -177.8(3) ?
    C25A C26A C27A C22A . . . . -0.9(6) ?
    C23A C22A C27A C26A . . . . 2.1(5) ?
    C21A C22A C27A C26A . . . . -175.4(3) ?
    C26A C25A N28A C29A . . . . -154.3(4) ?
    C24A C25A N28A C29A . . . . 29.5(6) ?
    C25A N28A C29A O30A . . . . 6.7(6) ?
    C25A N28A C29A N31A . . . . -172.7(3) ?
    O30A C29A N31A C32A . . . . -6.0(6) ?
    N28A C29A N31A C32A . . . . 173.4(3) ?
    C29A N31A C32A C33A . . . . 6.9(6) ?
    C29A N31A C32A C40A . . . . -171.6(3) ?
    N31A C32A C33A C34A . . . . -177.9(3) ?
    C40A C32A C33A C34A . . . . 0.5(5) ?
    C32A C33A C34A C35A . . . . 0.0(5) ?
    C33A C34A C35A C41A . . . . 0.0(6) ?
    C41A C36A C37A C38A . . . . -0.1(6) ?
    C36A C37A C38A N39A . . . . 0.3(6) ?
    C37A C38A N39A C40A . . . . 0.8(5) ?
    C38A N39A C40A C41A . . . . -2.1(5) ?
    C38A N39A C40A C32A . . . . 177.6(3) ?
    C33A C32A C40A N39A . . . . 179.3(3) ?
    N31A C32A C40A N39A . . . . -2.1(4) ?
    C33A C32A C40A C41A . . . . -1.0(5) ?
    N31A C32A C40A C41A . . . . 177.7(3) ?
    N39A C40A C41A C35A . . . . -179.4(3) ?
    C32A C40A C41A C35A . . . . 0.9(5) ?
    N39A C40A C41A C36A . . . . 2.2(5) ?
    C32A C40A C41A C36A . . . . -177.5(3) ?
    C34A C35A C41A C40A . . . . -0.4(5) ?
    C34A C35A C41A C36A . . . . 177.8(4) ?
    C37A C36A C41A C40A . . . . -1.0(5) ?
    C37A C36A C41A C35A . . . . -179.4(4) ?
    C9B N1B C2B C3B . . . . -1.2(5) ?
    N1B C2B C3B C4B . . . . -0.2(5) ?
    C2B C3B C4B C10B . . . . 0.3(5) ?
    C10B C5B C6B C7B . . . . -0.4(5) ?
    C5B C6B C7B C8B . . . . 0.5(5) ?
    C6B C7B C8B N11B . . . . 179.7(3) ?
    C6B C7B C8B C9B . . . . -0.7(5) ?
    C2B N1B C9B C10B . . . . 2.5(5) ?
    C2B N1B C9B C8B . . . . -178.7(3) ?
    C7B C8B C9B N1B . . . . -178.1(3) ?
    N11B C8B C9B N1B . . . . 1.5(4) ?
    C7B C8B C9B C10B . . . . 0.8(5) ?
    N11B C8B C9B C10B . . . . -179.6(3) ?
    N1B C9B C10B C5B . . . . 178.2(3) ?
    C8B C9B C10B C5B . . . . -0.6(5) ?
    N1B C9B C10B C4B . . . . -2.3(5) ?
    C8B C9B C10B C4B . . . . 178.9(3) ?
    C6B C5B C10B C9B . . . . 0.5(5) ?
    C6B C5B C10B C4B . . . . -179.0(3) ?
    C3B C4B C10B C9B . . . . 0.8(5) ?
    C3B C4B C10B C5B . . . . -179.6(3) ?
    C7B C8B N11B C12B . . . . -18.5(5) ?
    C9B C8B N11B C12B . . . . 161.9(3) ?
    C8B N11B C12B O13B . . . . -0.4(5) ?
    C8B N11B C12B N14B . . . . -179.2(3) ?
    O13B C12B N14B C15B . . . . -9.0(5) ?
    N11B C12B N14B C15B . . . . 169.8(3) ?
    C12B N14B C15B C20B . . . . -33.3(5) ?
    C12B N14B C15B C16B . . . . 152.2(3) ?
    C20B C15B C16B C17B . . . . 3.0(5) ?
    N14B C15B C16B C17B . . . . 177.6(3) ?
    C15B C16B C17B C18B . . . . -0.3(5) ?
    C16B C17B C18B C19B . . . . -1.8(5) ?
    C16B C17B C18B C21B . . . . 176.5(3) ?
    C17B C18B C19B C20B . . . . 1.2(5) ?
    C21B C18B C19B C20B . . . . -177.1(3) ?
    C18B C19B C20B C15B . . . . 1.4(5) ?
    C16B C15B C20B C19B . . . . -3.5(5) ?
    N14B C15B C20B C19B . . . . -177.9(3) ?
    C17B C18B C21B C22B . . . . 37.5(5) ?
    C19B C18B C21B C22B . . . . -144.3(3) ?
    C18B C21B C22B C27B . . . . -116.6(4) ?
    C18B C21B C22B C23B . . . . 64.9(4) ?
    C27B C22B C23B C24B . . . . -2.7(5) ?
    C21B C22B C23B C24B . . . . 175.8(3) ?
    C22B C23B C24B C25B . . . . -0.4(6) ?
    C23B C24B C25B C26B . . . . 3.1(6) ?
    C23B C24B C25B N28B . . . . -178.5(3) ?
    C24B C25B C26B C27B . . . . -2.7(5) ?
    N28B C25B C26B C27B . . . . 179.0(3) ?
    C23B C22B C27B C26B . . . . 3.1(5) ?
    C21B C22B C27B C26B . . . . -175.4(3) ?
    C25B C26B C27B C22B . . . . -0.5(5) ?
    C24B C25B N28B C29B . . . . 144.2(4) ?
    C26B C25B N28B C29B . . . . -37.5(6) ?
    C25B N28B C29B O30B . . . . 8.3(6) ?
    C25B N28B C29B N31B . . . . -172.3(3) ?
    O30B C29B N31B C32B . . . . 2.1(6) ?
    N28B C29B N31B C32B . . . . -177.2(3) ?
    C29B N31B C32B C33B . . . . -2.3(6) ?
    C29B N31B C32B C40B . . . . 176.9(3) ?
    N31B C32B C33B C34B . . . . 178.7(3) ?
    C40B C32B C33B C34B . . . . -0.4(5) ?
    C32B C33B C34B C35B . . . . -0.3(5) ?
    C33B C34B C35B C41B . . . . 0.5(5) ?
    C41B C36B C37B C38B . . . . 1.3(6) ?
    C36B C37B C38B N39B . . . . -1.6(6) ?
    C37B C38B N39B C40B . . . . 0.4(5) ?
    C38B N39B C40B C41B . . . . 1.0(5) ?
    C38B N39B C40B C32B . . . . -179.0(3) ?
    C33B C32B C40B N39B . . . . -179.0(3) ?
    N31B C32B C40B N39B . . . . 1.8(4) ?
    C33B C32B C40B C41B . . . . 1.0(5) ?
    N31B C32B C40B C41B . . . . -178.2(3) ?
    C37B C36B C41B C40B . . . . 0.0(5) ?
    C37B C36B C41B C35B . . . . 179.5(4) ?
    N39B C40B C41B C36B . . . . -1.2(5) ?
    C32B C40B C41B C36B . . . . 178.8(3) ?
    N39B C40B C41B C35B . . . . 179.3(3) ?
    C32B C40B C41B C35B . . . . -0.7(5) ?
    C34B C35B C41B C36B . . . . -179.5(3) ?
    C34B C35B C41B C40B . . . . 0.0(5) ?
loop_
    _geom_hbond_atom_site_label_D
    _geom_hbond_atom_site_label_H
    _geom_hbond_atom_site_label_A
    _geom_hbond_site_symmetry_A
    _geom_hbond_distance_DH
    _geom_hbond_distance_HA
    _geom_hbond_distance_DA
    _geom_hbond_angle_DHA
    N11A H11A N1A . 0.74(4) 2.27(4) 2.625(4) 110(3)
    N11A H11A O13A 4_565 0.74(4) 2.41(4) 3.101(3) 155(4)
    N14A H14A O13A 4_565 0.86(4) 1.97(4) 2.810(4) 166(3)
    N28A H28A O30A 4_665 0.78(4) 2.05(4) 2.827(4) 170(4)
    N31A H31A O30A 4_665 0.88(4) 2.56(4) 3.293(4) 141(3)
    N31A H31A N39A . 0.88(4) 2.14(4) 2.635(4) 114(3)
    N11B H11B N1B . 0.90(4) 2.13(4) 2.645(4) 116(3)
    N11B H11B O30B 3_644 0.90(4) 2.46(4) 3.172(4) 136(3)
    N14B H14B O30B 3_644 0.80(3) 1.98(4) 2.772(4) 167(3)
    N28B H28B O13B 3_654 0.87(4) 1.94(4) 2.786(4) 161(4)
    N31B H31B O13B 3_654 0.90(4) 2.36(3) 3.115(4) 141(3)
    N31B H31B N39B . 0.90(4) 2.14(3) 2.647(4) 115(3)
_iucr_refine_instructions_details
;
TITL 11031 in P4(3)
CELL 0.71073  18.1345  18.1345  17.1405  90.000  90.000  90.000
ZERR    8.00   0.0006   0.0006   0.0011   0.000   0.000   0.000
LATT -1
SYMM -X, -Y, 0.5+Z
SYMM -Y, X, 0.75+Z
SYMM Y, -X, 0.25+Z
SFAC C   H   N  O
UNIT 264 208 48 16
TEMP -173
SIZE 0.34 0.34 0.35
merg 3
omit   0   1   0
omit -2 52
acta 50
conf
wpdb -2
eqiv $1 y, -x+1, z+1/4
eqiv $2 y+1, -x+1, z+1/4
eqiv $3 -y+1, x-1, z-1/4
eqiv $4 -y+1, x, z-1/4
htab n11a n1a
htab n11a o13a_$1
htab n14a o13a_$1
htab n28a o30a_$2
htab n31a o30a_$2
htab n31a n39a
htab n11b n1b
htab n11b o30b_$3
htab n14b o30b_$3
htab n28b o13b_$4
htab n31b o13b_$4
htab n31b n39b
htab
mpla 6 c15a c16a c17a c18a c19a c20a
mpla 6 c22a c23a c24a c25a c26a c27a
mpla 6 c15b c16b c17b c18b c19b c20b
mpla 6 c22b c23b c24b c25b c26b c27b
L.S. 4
BOND $h
FMAP 2
PLAN 20
WGHT    0.056000    0.200000
FVAR       0.22137
N1A   3    0.460233    0.605975    1.030048    11.00000    0.03253    0.03155 =
         0.02455   -0.00374    0.00303   -0.00338
C2A   1    0.433717    0.638210    1.093660    11.00000    0.04129    0.03956 =
         0.03193   -0.00785    0.01096   -0.00484
AFIX  43
H2A   2    0.438615    0.612989    1.141961    11.00000   -1.20000
AFIX   0
C3A   1    0.398813    0.707447    1.093851    11.00000    0.04271    0.03751 =
         0.04491   -0.01454    0.01818    0.00042
AFIX  43
H3A   2    0.381174    0.728170    1.141210    11.00000   -1.20000
AFIX   0
C4A   1    0.390607    0.744538    1.024960    11.00000    0.04101    0.03131 =
         0.04844   -0.00580    0.01652    0.00054
AFIX  43
H4A   2    0.366394    0.790983    1.023930    11.00000   -1.20000
AFIX   0
C5A   1    0.415227    0.748733    0.882920    11.00000    0.04301    0.02751 =
         0.04865    0.00473    0.00116    0.00858
AFIX  43
H5A   2    0.391072    0.794991    0.878065    11.00000   -1.20000
AFIX   0
C6A   1    0.446785    0.716869    0.819423    11.00000    0.05161    0.03365 =
         0.03385    0.00498   -0.00140    0.00816
AFIX  43
H6A   2    0.444917    0.741762    0.770696    11.00000   -1.20000
AFIX   0
C7A   1    0.482014    0.648238    0.823959    11.00000    0.04575    0.03390 =
         0.02342    0.00024    0.00169    0.00630
AFIX  43
H7A   2    0.503425    0.627030    0.778624    11.00000   -1.20000
AFIX   0
C8A   1    0.485557    0.611664    0.894018    11.00000    0.02777    0.02470 =
         0.02616    0.00071   -0.00314    0.00154
C9A   1    0.453517    0.643693    0.961794    11.00000    0.02788    0.02929 =
         0.02708    0.00019    0.00358   -0.00006
C10A  1    0.418275    0.713492    0.955413    11.00000    0.02780    0.02735 =
         0.04299   -0.00689    0.00690   -0.00025
N11A  3    0.517988    0.542883    0.906503    11.00000    0.03511    0.02847 =
         0.01151    0.00510    0.00456    0.00566
H11A  2    0.510025    0.524472    0.944327    11.00000   -1.20000
C12A  1    0.557737    0.500510    0.856355    11.00000    0.02898    0.02606 =
         0.01630    0.00170   -0.00361    0.00166
O13A  4    0.573562    0.519874    0.788974    11.00000    0.03270    0.03561 =
         0.01312    0.00312    0.00097    0.00335
N14A  3    0.579500    0.435454    0.887949    11.00000    0.03257    0.03139 =
         0.01552    0.00290    0.00656    0.00590
H14A  2    0.560830    0.424528    0.932377    11.00000   -1.20000
C15A  1    0.616790    0.377714    0.850410    11.00000    0.02245    0.02995 =
         0.01457   -0.00074    0.00028    0.00174
C16A  1    0.604519    0.306323    0.876733    11.00000    0.02673    0.03233 =
         0.01952    0.00616   -0.00027    0.00094
AFIX  43
H16A  2    0.571926    0.298338    0.919294    11.00000   -1.20000
AFIX   0
C17A  1    0.638771    0.246901    0.842217    11.00000    0.03294    0.02817 =
         0.02610    0.00489   -0.00218    0.00312
AFIX  43
H17A  2    0.628699    0.198541    0.860670    11.00000   -1.20000
AFIX   0
C18A  1    0.688064    0.256672    0.780524    11.00000    0.02858    0.02884 =
         0.02030   -0.00061   -0.00686    0.00493
C19A  1    0.702236    0.328550    0.756908    11.00000    0.03189    0.03651 =
         0.02024   -0.00247    0.00329    0.00071
AFIX  43
H19A  2    0.736604    0.336563    0.715946    11.00000   -1.20000
AFIX   0
C20A  1    0.668240    0.388985    0.790719    11.00000    0.02991    0.02869 =
         0.02052   -0.00075    0.00240    0.00108
AFIX  43
H20A  2    0.679690    0.437483    0.773622    11.00000   -1.20000
AFIX   0
C21A  1    0.721542    0.190868    0.739714    11.00000    0.03853    0.03506 =
         0.02299   -0.00636   -0.00759    0.00782
AFIX  23
H21A  2    0.750915    0.208530    0.694759    11.00000   -1.20000
H21B  2    0.681255    0.159657    0.719005    11.00000   -1.20000
AFIX   0
C22A  1    0.770367    0.144103    0.791218    11.00000    0.02966    0.03087 =
         0.01691    0.00119   -0.00079    0.00655
C23A  1    0.779498    0.070125    0.775983    11.00000    0.03467    0.03509 =
         0.02399   -0.00599   -0.00288    0.00124
AFIX  43
H23A  2    0.752443    0.048528    0.734384    11.00000   -1.20000
AFIX   0
C24A  1    0.826532    0.026216    0.818958    11.00000    0.04228    0.02769 =
         0.02367   -0.00249   -0.00124    0.00754
AFIX  43
H24A  2    0.830800   -0.024876    0.807579    11.00000   -1.20000
AFIX   0
C25A  1    0.867643    0.057291    0.879045    11.00000    0.03681    0.03283 =
         0.02014    0.00207    0.00275    0.01174
C26A  1    0.858278    0.131053    0.896376    11.00000    0.04074    0.03636 =
         0.02699   -0.00450   -0.00780    0.00378
AFIX  43
H26A  2    0.885244    0.152572    0.938084    11.00000   -1.20000
AFIX   0
C27A  1    0.809867    0.173863    0.853400    11.00000    0.04156    0.02858 =
         0.03037   -0.00458   -0.00665    0.00644
AFIX  43
H27A  2    0.803479    0.224357    0.866524    11.00000   -1.20000
AFIX   0
N28A  3    0.915730    0.015422    0.926315    11.00000    0.04971    0.03984 =
         0.01509   -0.00406   -0.00527    0.01791
H28A  2    0.916345    0.028019    0.969899    11.00000   -1.20000
C29A  1    0.952131   -0.045881    0.904453    11.00000    0.03425    0.03930 =
         0.01996   -0.00109    0.00226    0.00919
O30A  4    0.952970   -0.069915    0.837093    11.00000    0.04592    0.04724 =
         0.01649   -0.00192   -0.00131    0.01813
N31A  3    0.988035   -0.080127    0.964396    11.00000    0.03744    0.03733 =
         0.01711   -0.00085   -0.00021    0.01033
H31A  2    0.988026   -0.060039    1.011278    11.00000   -1.20000
C32A  1    1.024549   -0.147649    0.963428    11.00000    0.02319    0.02779 =
         0.02797    0.00076   -0.00003    0.00328
C33A  1    1.037858   -0.190257    0.898652    11.00000    0.03184    0.03657 =
         0.02719    0.00490    0.00454    0.00345
AFIX  43
H33A  2    1.022952   -0.173296    0.848641    11.00000   -1.20000
AFIX   0
C34A  1    1.073584   -0.259148    0.905991    11.00000    0.03740    0.03326 =
         0.03559   -0.00408    0.00159    0.00604
AFIX  43
H34A  2    1.082399   -0.288017    0.860693    11.00000   -1.20000
AFIX   0
C35A  1    1.095613   -0.284878    0.976979    11.00000    0.03338    0.02497 =
         0.05138    0.00509   -0.00203    0.00086
AFIX  43
H35A  2    1.119549   -0.331339    0.980761    11.00000   -1.20000
AFIX   0
C36A  1    1.102076   -0.266801    1.121249    11.00000    0.03422    0.03637 =
         0.04707    0.01596   -0.00639   -0.00160
AFIX  43
H36A  2    1.125087   -0.313315    1.128826    11.00000   -1.20000
AFIX   0
C37A  1    1.087026   -0.222542    1.183065    11.00000    0.03802    0.05103 =
         0.03100    0.01524   -0.01136   -0.00750
AFIX  43
H37A  2    1.099356   -0.237871    1.234433    11.00000   -1.20000
AFIX   0
C38A  1    1.052984   -0.153690    1.170568    11.00000    0.03851    0.04671 =
         0.02921    0.00537   -0.00539   -0.00642
AFIX  43
H38A  2    1.043166   -0.123552    1.214696    11.00000   -1.20000
AFIX   0
N39A  3    1.033892   -0.128560    1.100945    11.00000    0.03076    0.04389 =
         0.02399    0.00349   -0.00568   -0.00083
C40A  1    1.047849   -0.173553    1.038601    11.00000    0.02357    0.02937 =
         0.02919    0.00484    0.00194   -0.00088
C41A  1    1.082948   -0.242628    1.045022    11.00000    0.02572    0.03930 =
         0.03446    0.00527   -0.00171   -0.00482
N1B   3    0.373255   -0.060952    0.819456    11.00000    0.04089    0.02430 =
         0.02341   -0.00215   -0.00191    0.00259
C2B   1    0.344562   -0.083411    0.752714    11.00000    0.04401    0.03340 =
         0.02451   -0.00577   -0.00092    0.00243
AFIX  43
H2B   2    0.371844   -0.075326    0.706179    11.00000   -1.20000
AFIX   0
C3B   1    0.275134   -0.118963    0.746975    11.00000    0.04627    0.03277 =
         0.03201   -0.00956   -0.01224    0.00645
AFIX  43
H3B   2    0.256815   -0.133977    0.697539    11.00000   -1.20000
AFIX   0
C4B   1    0.235211   -0.131359    0.812132    11.00000    0.03175    0.03336 =
         0.03923   -0.00848   -0.00695    0.00139
AFIX  43
H4B   2    0.188751   -0.155361    0.808844    11.00000   -1.20000
AFIX   0
C5B   1    0.225020   -0.119441    0.957084    11.00000    0.03093    0.03135 =
         0.03690   -0.00019    0.00096   -0.00299
AFIX  43
H5B   2    0.178776   -0.144047    0.957765    11.00000   -1.20000
AFIX   0
C6B   1    0.255480   -0.094558    1.024123    11.00000    0.03581    0.03269 =
         0.03469    0.00758    0.00322   -0.00043
AFIX  43
H6B   2    0.229596   -0.101904    1.071678    11.00000   -1.20000
AFIX   0
C7B   1    0.324399   -0.058008    1.026205    11.00000    0.03541    0.02707 =
         0.02318    0.00125    0.00038   -0.00229
AFIX  43
H7B   2    0.344428   -0.041569    1.074375    11.00000   -1.20000
AFIX   0
C8B   1    0.362064   -0.046577    0.957465    11.00000    0.03001    0.02344 =
         0.02335    0.00242   -0.00041    0.00365
C9B   1    0.331875   -0.072238    0.885273    11.00000    0.02980    0.02500 =
         0.02508   -0.00113   -0.00067    0.00410
C10B  1    0.263088   -0.108291    0.885686    11.00000    0.03067    0.02208 =
         0.03420   -0.00220   -0.00479    0.00348
N11B  3    0.430791   -0.010801    0.950936    11.00000    0.03595    0.03291 =
         0.01667    0.00029    0.00283   -0.00845
H11B  2    0.447661   -0.014346    0.901659    11.00000    0.03904
C12B  1    0.462296    0.034659    1.004898    11.00000    0.03767    0.02165 =
         0.02263    0.00158   -0.00058   -0.00393
O13B  4    0.432749    0.050175    1.067384    11.00000    0.04283    0.03186 =
         0.01912   -0.00414    0.00658   -0.00681
N14B  3    0.528381    0.062014    0.982390    11.00000    0.03850    0.03285 =
         0.01621   -0.00581    0.00659   -0.00677
H14B  2    0.544821    0.050352    0.940719    11.00000    0.01939
C15B  1    0.567305    0.118387    1.020987    11.00000    0.03164    0.02692 =
         0.01745    0.00075    0.00130   -0.00265
C16B  1    0.643977    0.119946    1.015182    11.00000    0.03706    0.03095 =
         0.02287   -0.00155    0.00522    0.00089
AFIX  43
H16B  2    0.669235    0.082378    0.987290    11.00000   -1.20000
AFIX   0
C17B  1    0.683133    0.176471    1.050238    11.00000    0.02744    0.03695 =
         0.02847    0.00186    0.00246   -0.00285
AFIX  43
H17B  2    0.735377    0.176896    1.046184    11.00000   -1.20000
AFIX   0
C18B  1    0.648186    0.232611    1.091192    11.00000    0.02985    0.03393 =
         0.01754    0.00213    0.00270   -0.00727
C19B  1    0.571238    0.231405    1.094143    11.00000    0.03537    0.03017 =
         0.01881   -0.00159    0.00372   -0.00152
AFIX  43
H19B  2    0.545931    0.269674    1.120895    11.00000   -1.20000
AFIX   0
C20B  1    0.531117    0.175852    1.059059    11.00000    0.03177    0.03231 =
         0.02092    0.00080    0.00231   -0.00129
AFIX  43
H20B  2    0.478767    0.176794    1.060869    11.00000   -1.20000
AFIX   0
C21B  1    0.691006    0.292080    1.133385    11.00000    0.03299    0.03628 =
         0.02891   -0.00521    0.00226   -0.00870
AFIX  23
H21C  2    0.705106    0.273334    1.185539    11.00000   -1.20000
H21D  2    0.658256    0.335114    1.141291    11.00000   -1.20000
AFIX   0
C22B  1    0.760011    0.317614    1.091509    11.00000    0.03457    0.03085 =
         0.02524    0.00139    0.00188   -0.00736
C23B  1    0.754146    0.353609    1.019547    11.00000    0.03681    0.04435 =
         0.03164    0.00489   -0.00859   -0.01178
AFIX  43
H23B  2    0.707215    0.358996    0.995590    11.00000   -1.20000
AFIX   0
C24B  1    0.816049    0.381287    0.983225    11.00000    0.04236    0.04492 =
         0.02068    0.00900   -0.00717   -0.01178
AFIX  43
H24B  2    0.811305    0.405319    0.934233    11.00000   -1.20000
AFIX   0
C25B  1    0.884548    0.374634    1.016837    11.00000    0.03513    0.03560 =
         0.02047    0.00028   -0.00037   -0.00945
C26B  1    0.891800    0.336219    1.086752    11.00000    0.03034    0.04153 =
         0.02429    0.00264   -0.00050   -0.00205
AFIX  43
H26B  2    0.938951    0.329202    1.109734    11.00000   -1.20000
AFIX   0
C27B  1    0.829000    0.308399    1.122223    11.00000    0.03783    0.03515 =
         0.02235    0.00615   -0.00213   -0.00530
AFIX  43
H27B  2    0.834079    0.281893    1.169726    11.00000   -1.20000
AFIX   0
N28B  3    0.945698    0.405861    0.977356    11.00000    0.03909    0.05093 =
         0.01370    0.00383   -0.00354   -0.01621
H28B  2    0.936581    0.416592    0.928607    11.00000    0.04904
C29B  1    1.004758    0.438487    1.011352    11.00000    0.03563    0.03298 =
         0.02336    0.00294    0.00232   -0.00750
O30B  4    1.016258    0.437706    1.082290    11.00000    0.04331    0.04605 =
         0.01878   -0.00209   -0.00439   -0.01346
N31B  3    1.050415    0.471468    0.958872    11.00000    0.02992    0.04007 =
         0.01511   -0.00214   -0.00071   -0.00671
H31B  2    1.037836    0.475446    0.908418    11.00000    0.02520
C32B  1    1.117535    0.507559    0.972678    11.00000    0.02895    0.02466 =
         0.02974    0.00048    0.00082   -0.00189
C33B  1    1.149222    0.518515    1.044875    11.00000    0.03347    0.03527 =
         0.03317    0.00121   -0.00253    0.00236
AFIX  43
H33B  2    1.124761    0.501862    1.090610    11.00000   -1.20000
AFIX   0
C34B  1    1.218028    0.554489    1.050806    11.00000    0.03455    0.03395 =
         0.03753   -0.00035   -0.00797   -0.00637
AFIX  43
H34B  2    1.239200    0.561938    1.100886    11.00000   -1.20000
AFIX   0
C35B  1    1.254883    0.578837    0.986288    11.00000    0.02766    0.02884 =
         0.05635   -0.00105   -0.01112   -0.00206
AFIX  43
H35B  2    1.301317    0.602538    0.991726    11.00000   -1.20000
AFIX   0
C36B  1    1.258292    0.591562    0.842074    11.00000    0.02806    0.03344 =
         0.05539    0.00669    0.00551   -0.00515
AFIX  43
H36B  2    1.304808    0.615604    0.843779    11.00000   -1.20000
AFIX   0
C37B  1    1.224470    0.578958    0.772414    11.00000    0.03746    0.04309 =
         0.03976    0.01166    0.01231   -0.00064
AFIX  43
H37B  2    1.247738    0.593213    0.725102    11.00000   -1.20000
AFIX   0
C38B  1    1.154958    0.544749    0.770893    11.00000    0.03575    0.03978 =
         0.03588    0.00771    0.00737    0.00063
AFIX  43
H38B  2    1.131742    0.537599    0.721788    11.00000   -1.20000
AFIX   0
N39B  3    1.120229    0.522020    0.834230    11.00000    0.03440    0.03200 =
         0.02566    0.00229    0.00583   -0.00128
C40B  1    1.154989    0.533497    0.904562    11.00000    0.02889    0.02311 =
         0.03488   -0.00102    0.00124    0.00471
C41B  1    1.223850    0.568729    0.911405    11.00000    0.02732    0.02621 =
         0.04124    0.00293    0.00064    0.00152
HKLF 4
REM  11031 in P4(3)
REM R1 =  0.0457 for   4589 Fo > 4sig(Fo)  and  0.0649 for all   5737 data
REM    767 parameters refined using      1 restraints
END
WGHT      0.0472      0.2780
REM Highest difference peak  0.161,  deepest hole -0.166,  1-sigma level  0.037
Q1    1   0.7751  0.1412  0.8470  11.00000  0.05    0.16
Q2    1   0.7540  0.1591  1.0692  11.00000  0.05    0.15
Q3    1   0.4404  0.7238  1.0011  11.00000  0.05    0.15
Q4    1   0.3325 -0.0407  0.9218  11.00000  0.05    0.14
Q5    1   0.9584  0.0581  0.9838  11.00000  0.05    0.14
Q6    1   0.3178  0.8036  0.8084  11.00000  0.05    0.14
Q7    1   0.2980 -0.1170  0.6389  11.00000  0.05    0.14
Q8    1   0.4273  0.7227  1.1842  11.00000  0.05    0.14
Q9    1   0.6558  0.0567  1.0007  11.00000  0.05    0.14
Q10   1   0.4381  0.1151  1.0979  11.00000  0.05    0.14
Q11   1   0.3360  0.7662  0.9860  11.00000  0.05    0.13
Q12   1   0.1554 -0.1864  0.9529  11.00000  0.05    0.13
Q13   1   0.9773  0.2813  1.1799  11.00000  0.05    0.13
Q14   1   1.1215  0.5478  1.0012  11.00000  0.05    0.13
Q15   1   0.4924  0.6443  0.9279  11.00000  0.05    0.13
Q16   1   0.7406  0.1326  0.9722  11.00000  0.05    0.13
Q17   1   0.3452 -0.0319  0.8495  11.00000  0.05    0.13
Q18   1   0.4150  0.0016  0.7678  11.00000  0.05    0.13
Q19   1   1.0213  0.4452  0.8592  11.00000  0.05    0.13
Q20   1   0.4651  0.5589  1.0189  11.00000  0.05    0.13
;
