# Supplementary material for: 3,3′-Bis(quinolin-8-yl)-1,1′-[4,4′-methyl­enebis(4,1-phenyl­ene)]diurea
Source: Acta Crystallogr Sect E Struct Rep Online. 2011 Dec 17;68(Pt 1):o158–9. doi: 10.1107/S1600536811053220 (PMC3254500; doi:10.1107/S1600536811053220)
Supplement: Supplementary file 2 [file e-68-0o158-Isup2.hkl]

# 
# h,k,l, Fc-squared, Fo-squared, sigma(Fo-squared) and status flag 
# 
data_I
_shelx_title ' 11031 in P4(3)' 
_shelx_refln_list_code          4 
_shelx_F_calc_maximum      449.64 
_exptl_crystal_F_000      2256.00 
_reflns_d_resolution_high  0.8107 
 
loop_ 
 _symmetry_equiv_pos_as_xyz 
 'x, y, z' 
 '-x, -y, z+1/2' 
 '-y, x, z+3/4' 
 'y, -x, z+1/4' 
 
_cell_length_a    18.1345 
_cell_length_b    18.1345 
_cell_length_c    17.1405 
_cell_angle_alpha  90.000 
_cell_angle_beta   90.000 
_cell_angle_gamma  90.000 
 
_shelx_F_squared_multiplier     1.000 
 
loop_ 
 _refln_index_h 
 _refln_index_k 
 _refln_index_l 
 _refln_F_squared_calc 
 _refln_F_squared_meas 
 _refln_F_squared_sigma 
 _refln_observed_status 
   1   1   0        2.80       10.87      4.49 o 
  -1   2   0     1447.27     1957.49     33.34 o 
   0   2   0    22365.30    23416.79    368.42 o 
   1   2   0     5025.48     4400.98     76.63 o 
   2   2   0     4170.36     4440.69     93.25 o 
  -2   3   0    13025.72    12154.45    178.92 o 
  -1   3   0      276.13      347.41     13.53 o 
   0   3   0       66.82      149.22     10.74 o 
   1   3   0      158.44      162.35      9.49 o 
   2   3   0        4.01        5.43      5.02 o 
   3   3   0      908.43      818.33     43.74 o 
  -3   4   0    22807.84    21681.28    325.29 o 
  -2   4   0    81337.80    79876.17   1111.62 o 
  -1   4   0       65.21       77.39     11.38 o 
   0   4   0       69.56       64.78      8.22 o 
   1   4   0        0.75        4.73      5.37 o 
   2   4   0      739.71      801.53     42.22 o 
   3   4   0        0.02        1.17      6.98 o 
   4   4   0    88527.41    86809.66   1447.84 o 
  -4   5   0      239.42      244.84     20.61 o 
  -3   5   0     4229.89     4189.05     75.36 o 
  -2   5   0     4208.31     4256.39     75.03 o 
  -1   5   0     1968.26     1944.16     43.56 o 
   0   5   0      836.66      775.40     25.80 o 
   1   5   0     1253.69     1167.30     38.90 o 
   2   5   0     2563.62     2448.27     53.03 o 
   3   5   0        4.45       34.41      9.38 o 
   4   5   0     6803.99     6441.61    145.59 o 
   5   5   0       75.81       65.99     14.13 o 
  -5   6   0       14.38       -9.89     10.29 o 
  -4   6   0     9564.66     8608.68    190.84 o 
  -3   6   0    17084.87    16506.81    247.76 o 
  -2   6   0    25878.95    23788.11    348.22 o 
  -1   6   0     4991.95     4424.86     83.78 o 
   0   6   0    17712.28    17145.61    372.12 o 
   1   6   0       58.34       77.34     10.67 o 
   2   6   0     1637.10     1589.35     41.08 o 
   3   6   0     4234.49     4082.64     95.65 o 
   4   6   0      424.15      400.04     25.90 o 
   5   6   0      408.41      438.12     31.09 o 
   6   6   0      209.85      186.51     20.73 o 
  -6   7   0     2417.21     2417.20     74.26 o 
  -5   7   0       55.00       54.03     15.75 o 
  -4   7   0     1946.22     1920.21     50.83 o 
  -3   7   0      101.62      100.87     12.93 o 
  -2   7   0      967.09      959.72     32.13 o 
  -1   7   0        6.78       16.41      9.93 o 
   0   7   0      449.48      437.27     21.20 o 
   1   7   0       98.52      100.49     12.94 o 
   2   7   0     1815.89     1739.58     44.16 o 
   3   7   0     1105.75     1052.98     35.90 o 
   4   7   0     9167.95     8875.01    186.39 o 
   5   7   0       21.81       22.75     20.04 o 
   6   7   0     1354.46     1336.87     54.16 o 
   7   7   0      153.30      183.67     33.84 o 
  -7   8   0       47.92       73.28     18.96 o 
  -6   8   0    19497.91    19531.57    420.10 o 
  -5   8   0    19195.25    19279.88    456.59 o 
  -4   8   0    16432.86    16264.52    283.07 o 
  -3   8   0    16428.72    17169.34    264.06 o 
  -2   8   0     1126.69     1345.57     40.90 o 
  -1   8   0     7465.91     7695.02    137.74 o 
   0   8   0      700.78      702.34     28.35 o 
   1   8   0        1.00        2.82      9.25 o 
   2   8   0      607.79      574.66     25.65 o 
   3   8   0      517.74      514.51     24.83 o 
   4   8   0     2392.19     2545.29     67.15 o 
   5   8   0      927.61      917.01     48.03 o 
   6   8   0      220.87      245.44     28.32 o 
   7   8   0       13.99       12.04     16.79 o 
   8   8   0       32.86       29.52     19.98 o 
  -8   9   0      283.41      288.74     34.64 o 
  -7   9   0        0.19      -13.89     16.62 o 
  -6   9   0      625.09      620.37     51.97 o 
  -5   9   0       22.54       45.54     15.42 o 
  -4   9   0      705.95      681.17     36.53 o 
  -3   9   0      937.41      961.18     34.39 o 
  -2   9   0      395.64      452.01     27.53 o 
  -1   9   0      199.26      216.12     20.45 o 
   0   9   0       43.04       38.07     12.36 o 
   1   9   0      608.72      544.79     26.97 o 
   2   9   0       39.48       61.15     16.81 o 
   3   9   0      413.74      460.83     28.20 o 
   4   9   0     2157.60     2117.68     58.77 o 
   5   9   0      311.87      373.42     30.07 o 
   6   9   0     2257.49     2130.05     84.21 o 
   7   9   0       17.14       50.90     29.61 o 
   8   9   0     3568.62     3574.01    111.01 o 
   9   9   0       50.88       42.29     26.77 o 
  -9  10   0       43.03       48.31     26.13 o 
  -8  10   0      683.59      678.20     66.86 o 
  -7  10   0     4381.37     4549.03    132.42 o 
  -6  10   0     8150.99     7474.47    165.96 o 
  -5  10   0     5504.80     4873.52    106.42 o 
  -4  10   0      227.34      217.55     23.03 o 
  -3  10   0     3127.11     3134.87     72.18 o 
  -2  10   0     6414.14     6666.00    148.75 o 
  -1  10   0     1490.34     1505.20     47.82 o 
   0  10   0     9166.05     9916.18    176.61 o 
   1  10   0     1368.61     1502.26     49.15 o 
   2  10   0     6742.58     6164.76    127.17 o 
   3  10   0       81.87      101.96     17.10 o 
   4  10   0     2065.91     2115.12     78.52 o 
   5  10   0     2792.25     2735.06     76.38 o 
   6  10   0     2705.28     2857.36    131.25 o 
   7  10   0       70.58       45.54     25.41 o 
   8  10   0        1.80       18.78     25.11 o 
   9  10   0      307.51      284.54     39.80 o 
  10  10   0       27.17       52.72     34.89 o 
 -10  11   0      108.41       84.17     31.00 o 
  -9  11   0        0.09       33.73     26.92 o 
  -8  11   0      157.80      185.18     37.80 o 
  -7  11   0       86.19       89.89     31.92 o 
  -6  11   0     1055.58     1132.03     99.91 o 
  -5  11   0       21.12       28.39     18.54 o 
  -4  11   0     1481.59     1429.58     51.43 o 
  -3  11   0        0.98       -8.27     13.99 o 
  -2  11   0      657.23      683.85     35.29 o 
  -1  11   0      120.14      125.60     19.03 o 
   0  11   0      824.27      902.83     50.35 o 
   1  11   0      460.92      534.41     34.07 o 
   2  11   0      520.09      563.08     32.40 o 
   3  11   0     3121.75     3110.32     76.06 o 
   4  11   0       15.51       23.24     17.49 o 
   5  11   0      999.51      906.87     72.07 o 
   6  11   0      509.41      596.90     43.32 o 
   7  11   0      556.39      504.95     45.47 o 
   8  11   0     1168.83     1244.11     88.40 o 
   9  11   0       45.74       98.27     30.36 o 
  10  11   0     3324.47     3108.35    193.58 o 
  11  11   0      149.32      116.10     35.96 o 
 -11  12   0     1657.55     1534.78    107.73 o 
 -10  12   0      534.12      470.25     72.80 o 
  -9  12   0     6834.36     6247.27    205.11 o 
  -8  12   0      753.56      646.94     98.99 o 
  -7  12   0       12.08       10.77     26.69 o 
  -6  12   0      306.35      306.40     81.63 o 
  -5  12   0     4757.42     4705.52    124.54 o 
  -4  12   0     1419.94     1380.48     75.30 o 
  -3  12   0      367.34      332.20     32.74 o 
  -2  12   0       85.15      121.93     26.37 o 
  -1  12   0       19.22       31.88     18.46 o 
   0  12   0       28.88       59.31     18.97 o 
   1  12   0       92.14      170.75     31.85 o 
   2  12   0     1382.57     1407.70     68.68 o 
   3  12   0     3072.81     2905.63     91.80 o 
   4  12   0      231.43      222.31     30.43 o 
   5  12   0     1882.58     1751.61     69.45 o 
   6  12   0     2682.51     2671.94    105.30 o 
   7  12   0      195.66      193.22     30.93 o 
   8  12   0      597.99      590.26     66.94 o 
   9  12   0        0.39       26.13     26.90 o 
  10  12   0       11.82       62.60     57.41 o 
  11  12   0      442.67      417.93     85.89 o 
  12  12   0       95.82      125.73     36.01 o 
 -12  13   0       38.49       62.63     37.21 o 
 -11  13   0        1.76      -17.09     45.62 o 
 -10  13   0        1.65      -29.96     29.96 o 
  -9  13   0       52.70       99.55     35.02 o 
  -8  13   0      160.60      147.04     36.76 o 
  -7  13   0       28.21       44.55     32.36 o 
  -6  13   0     1308.90     1365.12    140.55 o 
  -5  13   0        6.00       12.66     25.83 o 
  -4  13   0      144.01      140.65     29.62 o 
  -3  13   0      124.47      126.69     27.15 o 
  -2  13   0      607.62      643.52     65.27 o 
  -1  13   0      127.30      176.53     29.42 o 
   0  13   0       68.91       99.55     25.20 o 
   1  13   0      248.31      298.88     35.38 o 
   2  13   0      670.59      634.72     48.04 o 
   3  13   0      822.92      733.24     48.32 o 
   4  13   0      109.33       69.03     22.22 o 
   5  13   0      164.34      120.88     26.93 o 
   6  13   0       99.99      108.09     26.47 o 
   7  13   0      115.10      187.87     31.85 o 
   8  13   0      293.06      279.31     38.69 o 
   9  13   0        5.89       -7.33     28.64 o 
  10  13   0      179.61      161.03     38.68 o 
  11  13   0      388.00      345.93     54.14 o 
  12  13   0      440.57      426.60     58.13 o 
  13  13   0      107.82       67.63     38.97 o 
 -13  14   0      133.68      193.52     47.53 o 
 -12  14   0       44.86       89.99     54.90 o 
 -11  14   0       81.97       78.69     36.76 o 
 -10  14   0        0.00       -1.28     32.91 o 
  -9  14   0    13711.16    12286.05    349.16 o 
  -8  14   0       50.98       99.51     35.47 o 
  -7  14   0      139.90       22.26     33.87 o 
  -6  14   0     3946.57     3912.19    149.98 o 
  -5  14   0      387.06      334.59     46.54 o 
  -4  14   0     3523.59     3407.59    186.21 o 
  -3  14   0     1930.38     1965.56     79.39 o 
  -2  14   0     1332.05     1314.22     60.40 o 
  -1  14   0      469.38      461.19     44.65 o 
   0  14   0      142.52      186.64     31.05 o 
   1  14   0       59.29       75.98     25.84 o 
   2  14   0      445.37      447.62     44.72 o 
   3  14   0      228.47      237.84     33.76 o 
   4  14   0        0.06      -22.33     22.33 o 
   5  14   0       10.50       27.18     22.44 o 
   6  14   0        0.90        2.56     22.45 o 
   7  14   0       15.63       34.10     27.45 o 
   8  14   0      456.47      413.98     45.79 o 
   9  14   0       26.62       23.05     29.32 o 
  10  14   0      155.45      129.66     35.24 o 
  11  14   0     1060.61     1123.37     71.99 o 
  12  14   0      104.66      166.10     45.90 o 
  13  14   0      107.87       80.33     43.50 o 
  14  14   0      184.44      171.89     54.25 o 
 -14  15   0       73.22      159.56     62.07 o 
 -13  15   0       29.54       17.20     42.87 o 
 -12  15   0       41.59      124.31     49.01 o 
 -11  15   0        0.04       50.72     40.42 o 
 -10  15   0      130.82       83.43     41.64 o 
  -9  15   0       30.76       67.02     38.13 o 
  -8  15   0       56.64       90.46     36.68 o 
  -7  15   0      150.45      104.99     38.37 o 
  -6  15   0        1.75      -28.00     28.00 o 
  -5  15   0        4.75       11.62     30.08 o 
  -4  15   0       29.43       17.98     29.75 o 
  -3  15   0       72.06      145.84     40.11 o 
  -2  15   0       57.31       71.66     34.04 o 
  -1  15   0      290.96      269.71     38.44 o 
   0  15   0      348.87      399.36     42.78 o 
   1  15   0       12.10       31.15     23.78 o 
   2  15   0        1.92       15.31     24.03 o 
   3  15   0      174.86      219.89     36.17 o 
   4  15   0      236.90      241.48     38.10 o 
   5  15   0      273.93      248.27     38.85 o 
   6  15   0      178.81      132.54     36.55 o 
   7  15   0      391.51      356.53     56.13 o 
   8  15   0       28.79       49.68     28.16 o 
   9  15   0     1002.41      997.56     66.50 o 
  10  15   0       23.98        6.91     31.23 o 
  11  15   0      138.33      166.86     39.68 o 
  12  15   0       73.20      100.71     62.32 o 
  13  15   0      419.44      451.21     58.85 o 
  14  15   0       24.44      -16.26     43.40 o 
  15  15   0        8.93       22.48     44.99 o 
 -15  16   0      119.57      240.32     61.62 o 
 -14  16   0       40.26       41.49     47.64 o 
 -13  16   0        6.26       80.44     48.58 o 
 -12  16   0       20.35       53.67     46.08 o 
 -11  16   0        1.08      -26.14     36.68 o 
 -10  16   0      173.74      142.36     46.10 o 
  -9  16   0       43.69       26.89     39.65 o 
  -8  16   0      100.95       83.99     40.68 o 
  -7  16   0      502.89      473.67     60.14 o 
  -6  16   0       73.06       64.47     39.76 o 
  -5  16   0     1066.56     1029.76     85.28 o 
  -4  16   0      106.01       92.79     38.26 o 
  -3  16   0      714.53      620.75     66.14 o 
  -2  16   0       19.33      -21.72     29.24 o 
  -1  16   0      545.72      541.96     59.58 o 
   0  16   0     1116.59     1053.25     78.34 o 
   1  16   0      136.41      178.68     35.80 o 
   2  16   0        9.14        2.25     32.75 o 
   3  16   0      465.72      484.02     52.46 o 
   4  16   0       25.39       35.07     29.08 o 
   5  16   0       47.62       93.49     31.69 o 
   6  16   0       34.42       67.55     30.83 o 
   7  16   0       11.23       -0.38     30.71 o 
   8  16   0      319.96      402.35     86.02 o 
   9  16   0      130.97      174.12     39.91 o 
  10  16   0     1256.59     1273.02     79.59 o 
  11  16   0      320.73      282.13     47.60 o 
  12  16   0       92.54      129.71     41.39 o 
  13  16   0        2.18       33.30     35.89 o 
  14  16   0      220.57      361.99     56.80 o 
  15  16   0       64.25       57.89     42.97 o 
 -14  17   0        6.03       64.24     52.41 o 
 -13  17   0        0.02      -32.70     59.07 o 
 -12  17   0       51.57      106.36     53.78 o 
 -11  17   0      125.83      123.19     47.16 o 
 -10  17   0      420.06      382.74     63.81 o 
  -9  17   0       11.44       27.68     44.51 o 
  -8  17   0       59.72       40.19     40.61 o 
  -7  17   0        4.54       10.53     36.04 o 
  -6  17   0       98.53       80.89     39.21 o 
  -5  17   0       57.41       45.70     36.29 o 
  -4  17   0      109.77      169.63     46.28 o 
  -3  17   0       89.60      115.90     43.57 o 
  -2  17   0       55.08       54.19     38.44 o 
  -1  17   0     1791.44     1515.05    113.94 o 
   0  17   0      626.80      630.16     72.34 o 
   1  17   0        6.97       48.54     37.19 o 
   2  17   0       61.07       17.90     33.54 o 
   3  17   0      215.90      232.76     57.09 o 
   4  17   0      767.84      889.55     72.46 o 
   5  17   0       58.90       54.93     33.95 o 
   6  17   0      316.39      278.90     56.55 o 
   7  17   0       16.78       14.86     30.58 o 
   8  17   0      672.80      825.96     80.25 o 
   9  17   0      178.21      262.49     46.82 o 
  10  17   0      545.49      463.33     58.76 o 
  11  17   0       26.78       38.02     37.50 o 
  12  17   0        3.49       29.39     40.07 o 
  13  17   0      136.73      144.49     57.55 o 
  14  17   0       25.06       27.12     41.99 o 
 -13  18   0        1.61      -20.56     63.18 o 
 -12  18   0      750.12      842.96     92.74 o 
 -11  18   0      435.12      550.01     94.61 o 
 -10  18   0      125.23      169.85     56.70 o 
  -9  18   0      242.41      200.72     56.15 o 
  -8  18   0       44.85       71.74     42.99 o 
  -7  18   0      190.05      155.57     49.17 o 
  -6  18   0      134.06       80.61     43.30 o 
  -5  18   0      808.99      773.02    104.57 o 
  -4  18   0       42.41       32.46     53.43 o 
  -3  18   0      355.67      358.92     63.17 o 
  -2  18   0      964.85     1021.18     90.79 o 
  -1  18   0     1397.13     1284.42    112.02 o 
   0  18   0       41.96       42.24     39.50 o 
   1  18   0       38.61       50.78     39.19 o 
   2  18   0      139.19      169.45     48.10 o 
   3  18   0      322.31      236.73     51.55 o 
   4  18   0      673.82      713.79     78.37 o 
   5  18   0        2.69       30.19     72.93 o 
   6  18   0        4.80      -32.06     35.44 o 
   7  18   0       21.23       73.85     39.33 o 
   8  18   0      126.92      172.21     49.68 o 
   9  18   0        0.72       25.92     38.79 o 
  10  18   0      323.06      463.79     93.07 o 
  11  18   0        0.13       59.09     41.34 o 
  12  18   0       75.77      156.13     45.04 o 
  13  18   0       35.54       56.31     73.19 o 
 -11  19   0       15.14      -48.54    116.25 o 
 -10  19   0      153.21      211.55     65.48 o 
  -9  19   0       17.26       -9.39     48.37 o 
  -8  19   0      157.19      254.04     66.62 o 
  -7  19   0        2.75       43.69     47.52 o 
  -6  19   0        1.72      -28.39     44.33 o 
  -5  19   0        5.72      -12.65     42.55 o 
  -4  19   0       88.26       83.85     46.19 o 
  -3  19   0        3.69       24.84     44.69 o 
  -2  19   0       12.57       38.16     40.42 o 
  -1  19   0      350.04      334.87     62.99 o 
   0  19   0       46.55       13.60     41.36 o 
   1  19   0      230.18      167.33     53.21 o 
   2  19   0       43.60       16.96     61.71 o 
   3  19   0      146.72      196.97     48.33 o 
   4  19   0       65.66       37.65     42.21 o 
   5  19   0       46.18       87.83     68.90 o 
   6  19   0     1792.68     1714.14    110.19 o 
   7  19   0       54.84       97.73     50.28 o 
   8  19   0      771.43      815.39    105.00 o 
   9  19   0      404.47      322.83     61.39 o 
  10  19   0       37.74       56.12     47.32 o 
  11  19   0      107.12       22.17     45.71 o 
 -10  20   0       19.13       94.93     58.89 o 
  -9  20   0       45.68      104.39     75.58 o 
  -8  20   0        0.01      -40.93     46.52 o 
  -7  20   0       35.22       77.92     97.45 o 
  -6  20   0       22.28       31.11     48.86 o 
  -5  20   0        0.38       37.80     50.17 o 
  -4  20   0       22.93       92.14     51.78 o 
  -3  20   0      114.82      107.89     53.25 o 
  -2  20   0       39.78       76.96     51.19 o 
  -1  20   0      693.13      727.49     84.96 o 
   0  20   0      202.58      180.02     55.96 o 
   1  20   0      267.81      257.68     58.66 o 
   2  20   0        9.14       -8.99     49.31 o 
   3  20   0       56.40       63.47     44.89 o 
   4  20   0        9.67       27.24     44.43 o 
   5  20   0      151.64      136.62     51.84 o 
   6  20   0       49.31       45.42     45.63 o 
   7  20   0        0.25      -28.20     40.16 o 
   8  20   0       17.59       38.73     45.25 o 
   9  20   0        3.47       -5.15     48.49 o 
  10  20   0        6.41       59.15     51.29 o 
  -7  21   0        0.87      -24.87     55.07 o 
  -6  21   0        6.10      -22.23     47.34 o 
  -5  21   0       30.51      -25.27     83.76 o 
  -4  21   0        7.34      111.64     82.66 o 
  -3  21   0      146.22      150.21     58.79 o 
  -2  21   0        2.80       22.17     52.08 o 
  -1  21   0        4.16      -15.70     46.39 o 
   0  21   0       83.50       50.97     70.72 o 
   1  21   0      302.10      400.04     85.98 o 
   2  21   0      204.41      224.52     62.33 o 
   3  21   0      410.77      508.55     76.65 o 
   4  21   0      294.77      220.23     56.35 o 
   5  21   0      322.38      370.47     69.75 o 
   6  21   0        0.17      -22.54     55.52 o 
   7  21   0        1.62       95.11     51.11 o 
  -4  22   0        0.38       35.07     52.30 o 
  -3  22   0      124.94      177.54     69.57 o 
  -2  22   0       21.09      -13.12     73.48 o 
  -1  22   0       52.39       90.10     58.29 o 
   0  22   0       29.28      120.56     57.02 o 
   1  22   0      456.52      495.38     78.97 o 
   2  22   0       40.65      -51.72     51.72 o 
   3  22   0       30.27       29.86     68.01 o 
   4  22   0      167.43      145.99     56.96 o 
   0   1   1     2326.43     1890.53     73.07 o 
   1   1   1     1191.69     1061.40     14.62 o 
  -1   2   1    19185.47    18818.13    206.13 o 
   0   2   1     1183.78     1062.65     15.25 o 
   1   2   1     3930.13     3681.80     46.81 o 
   2   2   1     4322.81     4033.75     51.38 o 
  -2   3   1   202176.22   196782.11   1998.49 o 
  -1   3   1     2686.64     2516.34     32.49 o 
   0   3   1     4365.99     4014.86     52.12 o 
   1   3   1      200.41      204.95      8.67 o 
   2   3   1    19076.96    18358.16    230.29 o 
   3   3   1     1486.01     1376.91     23.78 o 
  -3   4   1    82662.71    81101.85    833.14 o 
  -2   4   1    40216.11    39782.12    404.18 o 
  -1   4   1        6.27       13.90      4.96 o 
   0   4   1      487.28      447.42     12.26 o 
   1   4   1      296.38      307.31     10.43 o 
   2   4   1      227.88      208.83     10.21 o 
   3   4   1      352.82      296.21     11.26 o 
   4   4   1     1347.51     1230.49     31.49 o 
  -4   5   1    11163.78    10666.71    123.46 o 
  -3   5   1     1697.79     1572.72     27.96 o 
  -2   5   1    61273.27    60060.76    616.38 o 
  -1   5   1     3968.77     3782.07     55.00 o 
   0   5   1     1871.61     1730.98     30.26 o 
   1   5   1     1904.88     1769.65     31.33 o 
   2   5   1     8149.09     7752.31    104.06 o 
   3   5   1      607.59      626.16     19.02 o 
   4   5   1     4290.29     3947.71     66.52 o 
   5   5   1      193.21      202.38     12.80 o 
  -5   6   1       28.11       24.11      8.44 o 
  -4   6   1     2690.65     2744.92     44.48 o 
  -3   6   1    42582.01    42010.64    437.88 o 
  -2   6   1    14391.60    13822.34    157.73 o 
  -1   6   1    18732.77    18069.28    217.90 o 
   0   6   1     8557.09     7801.76    103.30 o 
   1   6   1     4298.34     3962.45     59.61 o 
   2   6   1     1041.17      973.77     23.20 o 
   3   6   1     1549.20     1364.52     29.33 o 
   4   6   1     1648.97     1565.19     46.36 o 
   5   6   1     3233.60     3358.60     58.06 o 
   6   6   1     1858.91     1833.98     39.89 o 
  -6   7   1    11165.01    11764.35    171.56 o 
  -5   7   1     1972.61     1885.07     37.75 o 
  -4   7   1      166.52      168.01     12.26 o 
  -3   7   1     5581.15     5257.78     71.24 o 
  -2   7   1     2212.54     2187.99     39.99 o 
  -1   7   1      500.34      532.95     18.17 o 
   0   7   1     5043.61     4905.86     71.52 o 
   1   7   1       72.23       62.37      8.69 o 
   2   7   1     4801.67     4577.26     67.78 o 
   3   7   1      884.13      860.31     23.32 o 
   4   7   1     2853.59     2923.18     52.91 o 
   5   7   1     2029.09     1969.01     44.02 o 
   6   7   1      268.14      257.11     17.52 o 
   7   7   1      326.44      289.43     20.16 o 
  -7   8   1      340.73      338.40     22.59 o 
  -6   8   1     9963.16    10188.95    138.77 o 
  -5   8   1    10589.96    10469.04    137.01 o 
  -4   8   1      956.58      882.11     23.75 o 
  -3   8   1     3930.94     3972.86     58.32 o 
  -2   8   1     1537.72     1524.62     33.46 o 
  -1   8   1      238.21      264.93     16.28 o 
   0   8   1     3156.93     3079.92     52.81 o 
   1   8   1       78.48       78.90     10.45 o 
   2   8   1     2005.88     2081.52     41.16 o 
   3   8   1     2642.45     2469.84     46.63 o 
   4   8   1     1539.57     1513.27     44.69 o 
   5   8   1     5072.14     5209.86     86.53 o 
   6   8   1      622.84      642.44     26.59 o 
   7   8   1      153.03      133.75     17.59 o 
   8   8   1     1227.51     1180.63     39.85 o 
  -8   9   1      188.63      197.23     20.20 o 
  -7   9   1       38.71       53.35     14.43 o 
  -6   9   1     3226.21     2894.67     53.98 o 
  -5   9   1     1254.63     1078.31     29.48 o 
  -4   9   1      256.20      311.87     16.54 o 
  -3   9   1     4260.52     4516.47     68.83 o 
  -2   9   1     7129.46     7222.61    104.78 o 
  -1   9   1     1797.56     1794.27     39.04 o 
   0   9   1     3843.34     3895.93     65.90 o 
   1   9   1      228.42      245.11     16.59 o 
   2   9   1       19.78       28.65      9.08 o 
   3   9   1      283.59      311.33     18.40 o 
   4   9   1     1229.12     1184.00     37.98 o 
   5   9   1      985.00     1069.29     39.46 o 
   6   9   1     1362.27     1321.16     37.15 o 
   7   9   1      242.45      315.38     26.74 o 
   8   9   1      574.06      513.69     35.44 o 
   9   9   1      132.17      115.71     31.79 o 
  -9  10   1      625.64      616.53     62.31 o 
  -8  10   1      434.56      410.47     42.90 o 
  -7  10   1     2015.96     1926.24     50.89 o 
  -6  10   1     2076.39     1869.28     55.96 o 
  -5  10   1     3878.56     3559.76     61.56 o 
  -4  10   1     5169.62     4733.24     75.10 o 
  -3  10   1     2175.49     2220.13     48.56 o 
  -2  10   1     5549.50     5462.90     86.75 o 
  -1  10   1      566.21      601.08     23.82 o 
   0  10   1     4993.85     5072.65     80.60 o 
   1  10   1      687.04      745.65     25.64 o 
   2  10   1    11911.02    11818.33    161.07 o 
   3  10   1     2929.99     3012.82     57.17 o 
   4  10   1     1341.02     1356.50     35.14 o 
   5  10   1      334.28      340.59     20.37 o 
   6  10   1     1493.66     1467.63     54.98 o 
   7  10   1      321.75      364.43     28.13 o 
   8  10   1      733.40      669.26     37.86 o 
   9  10   1      101.03      115.32     26.55 o 
  10  10   1      670.37      633.49     67.21 o 
 -10  11   1       40.41       32.94     21.29 o 
  -9  11   1      206.10      190.01     27.60 o 
  -8  11   1     1454.63     1412.78     56.00 o 
  -7  11   1      254.70      244.51     25.89 o 
  -6  11   1     2614.55     2512.68     64.07 o 
  -5  11   1     1175.25     1226.54     53.70 o 
  -4  11   1      554.64      649.20     25.92 o 
  -3  11   1      840.75      865.15     29.01 o 
  -2  11   1      829.88      775.51     28.75 o 
  -1  11   1      378.23      417.16     23.69 o 
   0  11   1      204.05      229.63     17.90 o 
   1  11   1     1009.29     1061.74     33.61 o 
   2  11   1     1125.93     1121.90     32.81 o 
   3  11   1     1779.82     1767.29     41.83 o 
   4  11   1     1098.61     1209.82     34.32 o 
   5  11   1      344.38      370.24     23.21 o 
   6  11   1      158.18      169.46     19.94 o 
   7  11   1       50.49       74.36     17.09 o 
   8  11   1     1096.42      991.00     44.15 o 
   9  11   1       53.24       34.65     18.96 o 
  10  11   1        2.21       38.57     20.23 o 
  11  11   1      465.64      429.73     38.71 o 
 -11  12   1      155.76      164.36     28.60 o 
 -10  12   1      244.03      230.95     33.62 o 
  -9  12   1      481.79      482.09     39.83 o 
  -8  12   1      543.77      542.92     44.37 o 
  -7  12   1     2416.49     2167.75     75.09 o 
  -6  12   1      545.83      597.64     46.12 o 
  -5  12   1       91.96      121.42     16.48 o 
  -4  12   1      596.21      622.79     30.42 o 
  -3  12   1      390.33      451.92     27.77 o 
  -2  12   1       93.55      111.32     17.20 o 
  -1  12   1      110.61      128.61     17.51 o 
   0  12   1       95.96       94.98     16.07 o 
   1  12   1      430.00      503.82     28.43 o 
   2  12   1      805.45      829.17     31.91 o 
   3  12   1      250.77      266.93     23.17 o 
   4  12   1      264.64      269.66     22.65 o 
   5  12   1      602.45      589.28     32.18 o 
   6  12   1     2137.44     1954.57     66.36 o 
   7  12   1       42.79       70.65     17.91 o 
   8  12   1     1677.78     1485.66     71.83 o 
   9  12   1      117.85       89.08     23.21 o 
  10  12   1      230.44      228.02     31.01 o 
  11  12   1      302.80      329.99     35.91 o 
  12  12   1      228.84      231.62     32.92 o 
 -12  13   1       37.86       42.80     26.22 o 
 -11  13   1      232.42      230.14     50.87 o 
 -10  13   1        6.26        3.35     26.87 o 
  -9  13   1      377.88      337.02     46.13 o 
  -8  13   1      134.82      133.94     26.08 o 
  -7  13   1      775.93      781.26     48.07 o 
  -6  13   1      112.85      121.72     28.72 o 
  -5  13   1       35.06       22.72     22.81 o 
  -4  13   1      256.70      235.91     24.93 o 
  -3  13   1      105.74      112.87     18.35 o 
  -2  13   1       85.12       78.74     17.30 o 
  -1  13   1      105.81      150.21     19.88 o 
   0  13   1      169.53      186.96     20.93 o 
   1  13   1      194.88      226.92     22.95 o 
   2  13   1     1226.87     1135.80     40.52 o 
   3  13   1      441.35      468.63     29.65 o 
   4  13   1     1718.53     1693.98     49.35 o 
   5  13   1      485.56      492.16     31.47 o 
   6  13   1      721.60      714.86     36.76 o 
   7  13   1      282.61      278.76     25.98 o 
   8  13   1      319.00      308.77     28.71 o 
   9  13   1       82.18       84.50     21.91 o 
  10  13   1      130.12      135.31     25.43 o 
  11  13   1      410.80      374.01     39.64 o 
  12  13   1     1185.02     1224.29     60.36 o 
  13  13   1        8.46        5.41     25.65 o 
 -13  14   1      176.96      164.36     35.64 o 
 -12  14   1      241.11      235.80     35.26 o 
 -11  14   1      196.67      174.12     32.89 o 
 -10  14   1       18.69       57.09     24.22 o 
  -9  14   1      476.03      437.69     57.16 o 
  -8  14   1     1576.03     1417.73    105.34 o 
  -7  14   1     1815.48     1688.08     79.24 o 
  -6  14   1     2344.25     2265.83    118.30 o 
  -5  14   1     2837.44     2722.65     88.29 o 
  -4  14   1      468.96      476.65     34.18 o 
  -3  14   1      208.22      229.50     25.11 o 
  -2  14   1     2243.34     2046.54     56.01 o 
  -1  14   1       87.36       91.73     18.42 o 
   0  14   1     1229.73     1228.91     44.05 o 
   1  14   1      253.95      257.49     25.25 o 
   2  14   1     1104.09      975.71     39.84 o 
   3  14   1      295.62      278.04     25.51 o 
   4  14   1      115.28      128.76     20.73 o 
   5  14   1      237.91      237.87     24.62 o 
   6  14   1     1256.08     1195.15     45.01 o 
   7  14   1      710.86      723.81     45.37 o 
   8  14   1      889.57      873.68     42.22 o 
   9  14   1      120.10      110.53     22.10 o 
  10  14   1     1827.07     1847.32     62.08 o 
  11  14   1       87.76       72.67     24.80 o 
  12  14   1      667.15      688.74     49.77 o 
  13  14   1       39.99       58.95     29.09 o 
  14  14   1      260.45      286.28     40.01 o 
 -14  15   1        8.56        1.79     35.02 o 
 -13  15   1       70.83       51.05     29.68 o 
 -12  15   1        3.88       25.65     27.92 o 
 -11  15   1      291.48      283.49     38.63 o 
 -10  15   1       53.31       88.14     28.82 o 
  -9  15   1      197.76      169.11     35.53 o 
  -8  15   1      654.96      649.02     53.32 o 
  -7  15   1     2533.71     2150.05     74.83 o 
  -6  15   1      124.28      113.81     26.41 o 
  -5  15   1      168.72      142.25     28.86 o 
  -4  15   1      215.98      192.72     30.13 o 
  -3  15   1       50.00       83.83     22.99 o 
  -2  15   1      138.96      146.50     23.76 o 
  -1  15   1       59.07       81.41     20.26 o 
   0  15   1      658.68      625.14     39.11 o 
   1  15   1      170.08      162.98     24.18 o 
   2  15   1      589.32      545.51     36.69 o 
   3  15   1      250.48      205.18     25.40 o 
   4  15   1      224.74      207.10     24.53 o 
   5  15   1      546.79      542.91     36.94 o 
   6  15   1      109.33      131.61     23.56 o 
   7  15   1      439.22      441.94     34.26 o 
   8  15   1       30.96       39.77     20.32 o 
   9  15   1     1149.13     1006.88     47.74 o 
  10  15   1      107.41      118.24     25.62 o 
  11  15   1      133.48      154.76     27.78 o 
  12  15   1      308.71      309.97     37.44 o 
  13  15   1      304.92      334.84     38.41 o 
  14  15   1       49.16       50.69     30.75 o 
  15  15   1       99.95       79.12     36.61 o 
 -15  16   1      312.15      379.26     47.81 o 
 -14  16   1       38.95       52.10     33.97 o 
 -13  16   1      116.32      118.97     35.51 o 
 -12  16   1      121.01      108.10     34.39 o 
 -11  16   1        7.56       26.41     30.86 o 
 -10  16   1       44.70       73.92     29.05 o 
  -9  16   1      878.40      793.56     91.93 o 
  -8  16   1      180.24      194.83     41.13 o 
  -7  16   1       16.44       39.92     25.97 o 
  -6  16   1     2648.55     2348.24    100.22 o 
  -5  16   1       64.32       50.95     23.72 o 
  -4  16   1      266.81      295.89     36.10 o 
  -3  16   1      504.11      519.37     42.71 o 
  -2  16   1     1241.70     1370.46     60.48 o 
  -1  16   1      314.88      331.47     36.91 o 
   0  16   1     1059.66     1037.88     50.56 o 
   1  16   1     1512.17     1457.41     56.26 o 
   2  16   1      426.87      430.56     36.87 o 
   3  16   1       11.71      -17.95     17.95 o 
   4  16   1      195.89      206.80     27.66 o 
   5  16   1        6.18       50.04     20.32 o 
   6  16   1       69.88       73.53     21.24 o 
   7  16   1      108.08      111.66     24.19 o 
   8  16   1      140.66      168.33     27.11 o 
   9  16   1      225.60      178.56     29.93 o 
  10  16   1      474.81      482.09     39.66 o 
  11  16   1      231.37      247.44     32.50 o 
  12  16   1       49.16       52.11     26.96 o 
  13  16   1      163.65      169.82     31.65 o 
  14  16   1       40.49       39.35     27.45 o 
  15  16   1        0.42      -39.72     39.72 o 
 -14  17   1       14.42       22.18     34.79 o 
 -13  17   1       21.47       -0.14     34.75 o 
 -12  17   1        1.80       10.23     32.92 o 
 -11  17   1      685.30      585.10     53.41 o 
 -10  17   1       79.65      116.06     32.94 o 
  -9  17   1      257.23      286.54     37.44 o 
  -8  17   1       86.92       79.40     29.20 o 
  -7  17   1       81.66       88.96     29.77 o 
  -6  17   1       49.43       67.02     26.22 o 
  -5  17   1      105.89       94.72     26.75 o 
  -4  17   1       66.99       75.55     30.80 o 
  -3  17   1      668.87      720.05     54.87 o 
  -2  17   1       71.94      107.18     28.89 o 
  -1  17   1      102.67      128.93     29.92 o 
   0  17   1      167.58      116.66     29.01 o 
   1  17   1      193.93      163.17     31.19 o 
   2  17   1      126.76      147.15     28.84 o 
   3  17   1       83.82      155.53     29.84 o 
   4  17   1        1.85       -1.17     22.07 o 
   5  17   1       81.12       79.87     25.08 o 
   6  17   1       39.28       56.68     24.14 o 
   7  17   1       75.40       85.31     25.36 o 
   8  17   1      479.00      469.70     38.72 o 
   9  17   1      152.36      115.49     27.20 o 
  10  17   1        0.05       33.91     23.69 o 
  11  17   1        7.72       15.73     27.03 o 
  12  17   1       91.04       83.57     29.13 o 
  13  17   1        3.82        2.75     28.26 o 
  14  17   1      102.48      185.11     37.76 o 
 -13  18   1       17.41       24.30     34.44 o 
 -12  18   1      108.85       95.56     37.03 o 
 -11  18   1       33.04       22.80     33.33 o 
 -10  18   1      170.41      238.29     38.81 o 
  -9  18   1       45.18       34.14     32.22 o 
  -8  18   1       52.60      101.44     32.50 o 
  -7  18   1        4.74      -22.65     28.19 o 
  -6  18   1       88.26       84.58     31.04 o 
  -5  18   1      120.73       59.85     28.92 o 
  -4  18   1      133.44      110.71     31.05 o 
  -3  18   1      379.36      320.37     42.43 o 
  -2  18   1       80.45       57.15     30.57 o 
  -1  18   1       35.58       27.82     27.43 o 
   0  18   1      454.82      439.73     46.61 o 
   1  18   1       49.75       36.58     27.20 o 
   2  18   1      172.29      226.30     35.65 o 
   3  18   1       70.81       60.54     28.22 o 
   4  18   1      128.63      138.73     32.96 o 
   5  18   1      268.82      229.69     33.60 o 
   6  18   1      181.98      156.33     31.09 o 
   7  18   1       41.07       19.97     24.42 o 
   8  18   1       80.84       71.40     27.14 o 
   9  18   1       54.59       83.94     28.46 o 
  10  18   1      209.57      187.09     33.94 o 
  11  18   1      123.72      121.30     32.76 o 
  12  18   1      103.95      105.39     32.19 o 
  13  18   1      133.03      139.57     34.77 o 
 -11  19   1      917.84     1000.50     94.26 o 
 -10  19   1       25.65       43.37     35.96 o 
  -9  19   1      106.69       63.58     35.62 o 
  -8  19   1      126.11      205.99     40.92 o 
  -7  19   1       57.28       45.81     35.35 o 
  -6  19   1       63.92       93.81     34.74 o 
  -5  19   1      190.18      161.26     36.97 o 
  -4  19   1       15.38       61.21     30.17 o 
  -3  19   1       90.52       68.76     42.86 o 
  -2  19   1      264.02      309.48     43.74 o 
  -1  19   1      213.84      125.16     44.56 o 
   0  19   1       90.30       79.80     32.63 o 
   1  19   1      116.46      135.60     33.04 o 
   2  19   1      222.62      245.68     38.77 o 
   3  19   1       66.96       74.18     31.72 o 
   4  19   1       33.38       17.30     29.24 o 
   5  19   1       39.21       29.36     29.45 o 
   6  19   1      182.62      227.21     38.88 o 
   7  19   1       30.24       64.81     31.13 o 
   8  19   1       50.60       60.87     32.80 o 
   9  19   1       38.56       31.91     30.78 o 
  10  19   1      195.24      220.07     36.50 o 
  11  19   1       28.00       -3.18     29.24 o 
  -9  20   1      520.77      579.31     97.01 o 
  -8  20   1      337.07      374.91     53.22 o 
  -7  20   1       42.42       61.52     42.24 o 
  -6  20   1      119.78      136.23     40.70 o 
  -5  20   1        5.53       13.20     33.28 o 
  -4  20   1       67.75       72.84     34.97 o 
  -3  20   1       57.81      105.61     37.80 o 
  -2  20   1      294.99      270.41     44.34 o 
  -1  20   1       11.50       48.42     36.21 o 
   0  20   1      112.45      134.21     36.70 o 
   1  20   1      477.46      356.37     63.04 o 
   2  20   1      992.11      998.32     67.65 o 
   3  20   1        9.32        5.01     29.56 o 
   4  20   1       72.41       64.94     33.13 o 
   5  20   1       50.78       23.87     32.97 o 
   6  20   1      632.15      673.01     57.49 o 
   7  20   1       62.50       64.89     34.34 o 
   8  20   1      103.90      123.98     36.45 o 
   9  20   1        2.27        5.57     32.57 o 
  -7  21   1       71.00       83.62     41.09 o 
  -6  21   1       13.20       49.66     38.90 o 
  -5  21   1        6.17      -33.74     33.74 o 
  -4  21   1      161.83      188.21     41.13 o 
  -3  21   1       21.85       -1.80     41.69 o 
  -2  21   1      111.37      121.57     41.07 o 
  -1  21   1        1.77       15.98     34.43 o 
   0  21   1       97.25      100.48     36.34 o 
   1  21   1      386.19      371.02     50.45 o 
   2  21   1      106.46      114.44     37.28 o 
   3  21   1      105.09       72.31     48.97 o 
   4  21   1       74.50       58.41     37.30 o 
   5  21   1       48.97       39.54     42.47 o 
   6  21   1      105.90       80.97     43.69 o 
   7  21   1       54.08      -10.81     32.67 o 
  -3  22   1       64.32       77.46     51.20 o 
  -2  22   1        6.28       28.26     38.42 o 
  -1  22   1       49.82       72.16     40.24 o 
   0  22   1       18.38       42.16     36.78 o 
   1  22   1       60.43      103.11     45.87 o 
   2  22   1       21.15        6.95     36.69 o 
   3  22   1       64.18      114.54     41.06 o 
   0   1   2     2388.52     2215.24     28.59 o 
   1   1   2     3823.81     3636.20     39.99 o 
  -1   2   2     2879.85     2629.45     35.85 o 
   0   2   2    28929.37    27911.19    325.77 o 
   1   2   2     6673.93     6163.95     70.64 o 
   2   2   2     8689.88     7917.64    104.38 o 
  -2   3   2    15073.93    14461.41    162.73 o 
  -1   3   2    41409.02    41046.81    447.94 o 
   0   3   2     2813.51     2602.21     35.34 o 
   1   3   2     3802.20     3488.73     48.88 o 
   2   3   2     1196.42     1083.10     19.99 o 
   3   3   2     1501.24     1404.96     26.68 o 
  -3   4   2     1718.74     1549.19     26.96 o 
  -2   4   2    54555.05    54652.57    608.41 o 
  -1   4   2     9368.86     8705.33    105.60 o 
   0   4   2     1125.85     1154.84     21.22 o 
   1   4   2     3069.07     2868.99     46.54 o 
   2   4   2      146.05      175.33      9.72 o 
   3   4   2      554.62      534.08     15.98 o 
   4   4   2     2057.94     2040.43     46.09 o 
  -4   5   2      782.32      718.97     18.61 o 
  -3   5   2       87.69      114.63      8.66 o 
  -2   5   2    17098.88    16607.64    189.69 o 
  -1   5   2     2332.04     2321.14     37.98 o 
   0   5   2      637.48      630.47     19.59 o 
   1   5   2      255.40      242.45     13.62 o 
   2   5   2     2128.69     2053.59     38.03 o 
   3   5   2      117.24      107.75      9.32 o 
   4   5   2     1573.75     1508.11     30.66 o 
   5   5   2      290.15      358.93     15.60 o 
  -5   6   2     1206.04     1197.75     27.22 o 
  -4   6   2     2624.33     2520.89     42.17 o 
  -3   6   2    11227.28    10787.70    131.39 o 
  -2   6   2    11259.61    11491.54    144.63 o 
  -1   6   2     2062.90     2017.12     36.78 o 
   0   6   2      565.00      520.39     15.97 o 
   1   6   2      208.00      226.16     11.79 o 
   2   6   2      300.42      302.99     14.38 o 
   3   6   2     3758.09     3512.01     59.36 o 
   4   6   2      824.90      830.49     25.54 o 
   5   6   2      721.98      654.18     32.08 o 
   6   6   2     1630.11     1558.38     41.31 o 
  -6   7   2     8360.37     8891.40    123.25 o 
  -5   7   2     6964.72     6596.06     90.43 o 
  -4   7   2      738.63      697.22     21.68 o 
  -3   7   2      220.70      249.09     19.44 o 
  -2   7   2      106.50      132.21     11.34 o 
  -1   7   2      174.73      169.84     11.96 o 
   0   7   2      156.90      190.42     12.51 o 
   1   7   2     3247.54     3022.66     49.43 o 
   2   7   2     2657.22     2538.79     43.63 o 
   3   7   2      306.81      319.12     17.26 o 
   4   7   2     2771.33     2777.56     66.55 o 
   5   7   2     1423.15     1314.30     35.99 o 
   6   7   2     2971.00     2896.52     53.46 o 
   7   7   2      148.39      134.57     13.68 o 
  -7   8   2      347.14      379.74     20.63 o 
  -6   8   2      379.83      422.84     22.50 o 
  -5   8   2     4162.25     3865.30     64.58 o 
  -4   8   2    16242.04    15799.67    197.61 o 
  -3   8   2     1144.38     1227.24     30.52 o 
  -2   8   2      868.34      792.12     23.49 o 
  -1   8   2     6324.08     6596.58     96.86 o 
   0   8   2       25.60       20.29      8.24 o 
   1   8   2      477.91      495.65     18.45 o 
   2   8   2     1355.76     1340.92     31.45 o 
   3   8   2       11.68       17.01      8.52 o 
   4   8   2      327.64      379.91     19.98 o 
   5   8   2     1653.11     1658.15     40.54 o 
   6   8   2      299.55      333.40     22.41 o 
   7   8   2      367.99      422.50     23.59 o 
   8   8   2      539.99      619.04     29.46 o 
  -8   9   2      429.89      473.92     37.96 o 
  -7   9   2      256.83      257.35     19.78 o 
  -6   9   2     1992.66     1993.77     44.57 o 
  -5   9   2     6677.39     6233.12     94.20 o 
  -4   9   2     1619.48     1529.66     36.23 o 
  -3   9   2      691.97      785.86     24.46 o 
  -2   9   2     1516.38     1637.31     36.10 o 
  -1   9   2     4663.36     4864.96     78.64 o 
   0   9   2     1801.79     1775.92     38.33 o 
   1   9   2      339.39      368.96     18.80 o 
   2   9   2      598.37      517.42     20.65 o 
   3   9   2       66.54       86.18     11.45 o 
   4   9   2      510.25      457.66     20.50 o 
   5   9   2      435.18      471.19     24.35 o 
   6   9   2      953.28      966.38     31.73 o 
   7   9   2      477.15      453.25     33.21 o 
   8   9   2     1357.35     1396.68     47.27 o 
   9   9   2      231.12      298.92     25.48 o 
  -9  10   2      989.40      861.41     61.45 o 
  -8  10   2     1449.14     1414.06     46.00 o 
  -7  10   2     1079.17     1026.34     48.38 o 
  -6  10   2      413.81      464.52     29.71 o 
  -5  10   2     4316.01     4452.70     75.28 o 
  -4  10   2     2752.23     2641.87     52.91 o 
  -3  10   2      189.51      228.74     16.37 o 
  -2  10   2      409.70      450.51     21.90 o 
  -1  10   2      254.22      277.80     19.21 o 
   0  10   2      310.60      318.05     19.71 o 
   1  10   2      294.75      365.86     20.60 o 
   2  10   2     1272.06     1293.04     33.36 o 
   3  10   2      485.32      532.49     23.30 o 
   4  10   2      342.90      408.51     22.52 o 
   5  10   2     1563.01     1562.75     38.92 o 
   6  10   2     4859.50     5025.69     89.88 o 
   7  10   2      381.80      408.88     28.25 o 
   8  10   2      268.03      285.18     26.68 o 
   9  10   2       96.38       94.58     22.06 o 
  10  10   2      225.23      241.71     29.58 o 
 -10  11   2      390.81      341.95     51.64 o 
  -9  11   2      182.69      192.47     27.10 o 
  -8  11   2      405.15      376.33     34.76 o 
  -7  11   2       66.89       57.02     17.33 o 
  -6  11   2      993.68     1013.64     45.29 o 
  -5  11   2      681.03      737.82     28.69 o 
  -4  11   2     2890.34     2899.07     56.81 o 
  -3  11   2      631.98      697.78     25.49 o 
  -2  11   2      314.53      294.43     19.56 o 
  -1  11   2      346.02      405.96     23.96 o 
   0  11   2      976.44     1035.73     32.19 o 
   1  11   2      314.07      329.12     20.62 o 
   2  11   2     1853.40     1791.04     41.83 o 
   3  11   2      436.66      475.69     24.42 o 
   4  11   2       48.18       57.21     13.15 o 
   5  11   2      558.59      622.97     27.22 o 
   6  11   2       59.04       59.89     15.14 o 
   7  11   2      246.80      252.37     24.86 o 
   8  11   2     2059.80     1881.31     60.06 o 
   9  11   2       15.45       48.29     20.45 o 
  10  11   2     1509.82     1346.49     60.64 o 
  11  11   2        3.50        4.11     20.25 o 
 -11  12   2       93.11       85.03     25.38 o 
 -10  12   2      314.51      255.09     43.50 o 
  -9  12   2     2467.61     2247.98     75.67 o 
  -8  12   2     4636.53     4339.70    111.70 o 
  -7  12   2     5320.16     5053.82    107.29 o 
  -6  12   2      179.94      229.72     24.27 o 
  -5  12   2     1664.03     1561.94     49.57 o 
  -4  12   2      369.39      411.24     28.38 o 
  -3  12   2       60.69       57.87     14.00 o 
  -2  12   2      749.34      756.29     29.89 o 
  -1  12   2       73.01       89.30     15.52 o 
   0  12   2      298.67      307.42     21.84 o 
   1  12   2      473.12      576.32     27.07 o 
   2  12   2       82.52       69.60     13.99 o 
   3  12   2     1106.77     1104.64     36.47 o 
   4  12   2       56.74       63.81     15.70 o 
   5  12   2     2207.95     2129.78     54.51 o 
   6  12   2      160.71      159.11     20.56 o 
   7  12   2     1397.86     1360.70     45.14 o 
   8  12   2      228.92      227.06     26.11 o 
   9  12   2      225.06      270.01     30.79 o 
  10  12   2      496.62      509.53     41.62 o 
  11  12   2      623.16      572.62     44.46 o 
  12  12   2      246.24      257.87     34.67 o 
 -12  13   2       72.16       78.84     26.72 o 
 -11  13   2      285.38      249.86     35.49 o 
 -10  13   2     2461.67     2144.69     77.22 o 
  -9  13   2       72.76       37.74     22.39 o 
  -8  13   2      125.30      145.31     30.98 o 
  -7  13   2      444.67      452.87     35.86 o 
  -6  13   2      151.07      141.27     26.61 o 
  -5  13   2      523.78      532.59     34.61 o 
  -4  13   2       44.67       67.85     19.98 o 
  -3  13   2       78.18       82.36     19.35 o 
  -2  13   2      496.43      523.18     30.54 o 
  -1  13   2      104.91       95.44     18.73 o 
   0  13   2      184.15      191.54     21.28 o 
   1  13   2      504.69      506.25     30.78 o 
   2  13   2      423.29      408.99     28.45 o 
   3  13   2        6.49       47.20     15.85 o 
   4  13   2      345.33      361.40     27.93 o 
   5  13   2      243.72      236.41     23.33 o 
   6  13   2      743.16      783.70     37.29 o 
   7  13   2      373.02      321.27     28.51 o 
   8  13   2      194.07      179.50     23.07 o 
   9  13   2      735.21      676.00     44.07 o 
  10  13   2      322.98      325.98     32.76 o 
  11  13   2      368.04      367.42     42.66 o 
  12  13   2      417.12      398.10     39.68 o 
  13  13   2       56.59       70.03     30.40 o 
 -13  14   2      192.04      199.19     34.89 o 
 -12  14   2      591.51      583.03     52.71 o 
 -11  14   2       46.69       36.69     25.56 o 
 -10  14   2      371.85      347.41     49.60 o 
  -9  14   2      665.46      677.49     57.74 o 
  -8  14   2      161.24      137.77     28.03 o 
  -7  14   2     1333.77     1205.61     54.59 o 
  -6  14   2     1048.06     1127.54     66.97 o 
  -5  14   2      115.51      121.37     23.21 o 
  -4  14   2      197.88      167.97     34.33 o 
  -3  14   2     1494.55     1526.03     52.54 o 
  -2  14   2      181.98      192.79     23.77 o 
  -1  14   2      101.27      126.79     22.47 o 
   0  14   2      163.99      181.43     22.33 o 
   1  14   2      483.06      493.58     33.88 o 
   2  14   2      328.60      328.74     28.34 o 
   3  14   2      182.95      159.46     21.67 o 
   4  14   2      433.85      415.08     32.29 o 
   5  14   2      272.67      229.35     25.24 o 
   6  14   2      110.73      131.76     25.45 o 
   7  14   2       28.68       38.36     17.57 o 
   8  14   2       88.96       88.52     21.43 o 
   9  14   2      602.29      608.85     39.74 o 
  10  14   2      285.25      238.54     31.71 o 
  11  14   2      555.19      539.68     41.39 o 
  12  14   2      792.94      820.03     53.30 o 
  13  14   2      159.27      129.13     32.99 o 
  14  14   2       16.31      -24.62     35.98 o 
 -14  15   2       52.63       21.11     30.86 o 
 -13  15   2       23.60       -4.13     28.08 o 
 -12  15   2       57.53      135.99     31.75 o 
 -11  15   2        7.98      -21.08     29.62 o 
 -10  15   2      165.45      153.81     31.77 o 
  -9  15   2      199.91      167.47     30.91 o 
  -8  15   2      652.34      619.48     47.26 o 
  -7  15   2       83.91       93.15     26.85 o 
  -6  15   2     3788.21     3706.87    106.00 o 
  -5  15   2      242.95      221.12     31.20 o 
  -4  15   2      358.73      389.39     51.98 o 
  -3  15   2       93.36      128.81     24.31 o 
  -2  15   2       25.02       24.66     18.04 o 
  -1  15   2      236.54      293.03     31.68 o 
   0  15   2      971.23      992.41     47.71 o 
   1  15   2       96.16      110.06     22.79 o 
   2  15   2      828.68      945.43     46.08 o 
   3  15   2      364.08      437.41     33.17 o 
   4  15   2      424.68      464.41     34.63 o 
   5  15   2      449.74      433.86     33.22 o 
   6  15   2      213.22      213.08     24.46 o 
   7  15   2      194.19      220.81     26.66 o 
   8  15   2      759.14      755.62     43.73 o 
   9  15   2      139.26      149.67     28.53 o 
  10  15   2      185.18      156.29     26.87 o 
  11  15   2      317.46      310.04     34.18 o 
  12  15   2      170.14      149.61     32.08 o 
  13  15   2        9.57      -26.62     26.62 o 
  14  15   2       72.81       93.55     31.54 o 
  15  15   2       27.59       39.34     31.82 o 
 -15  16   2       17.58      -10.12     44.34 o 
 -14  16   2       32.13       48.48     34.55 o 
 -13  16   2        8.69      -17.58     31.18 o 
 -12  16   2       12.28       35.07     31.21 o 
 -11  16   2       96.26       76.36     38.47 o 
 -10  16   2       57.58       93.41     30.24 o 
  -9  16   2      295.42      153.63     34.76 o 
  -8  16   2       78.02       64.61     29.35 o 
  -7  16   2      412.09      402.90     51.17 o 
  -6  16   2      111.08      133.72     29.68 o 
  -5  16   2      148.92      123.85     32.23 o 
  -4  16   2     1414.82     1329.75     92.28 o 
  -3  16   2       50.87       14.60     23.80 o 
  -2  16   2      281.05      318.07     35.68 o 
  -1  16   2     1007.14     1000.58     50.35 o 
   0  16   2       23.04       49.16     26.00 o 
   1  16   2      497.51      471.95     38.49 o 
   2  16   2      233.21      301.03     32.17 o 
   3  16   2      699.56      717.26     45.37 o 
   4  16   2       41.00       38.99     21.66 o 
   5  16   2       23.10       46.56     22.28 o 
   6  16   2      302.28      325.50     33.18 o 
   7  16   2      456.15      477.49     36.69 o 
   8  16   2      119.34      107.28     24.26 o 
   9  16   2      146.39      116.89     26.18 o 
  10  16   2        4.92      -14.47     22.56 o 
  11  16   2      152.65      150.05     31.36 o 
  12  16   2      549.51      615.90     45.67 o 
  13  16   2       36.93       79.29     29.18 o 
  14  16   2      103.25      125.01     37.99 o 
  15  16   2       20.64        1.76     32.90 o 
 -14  17   2       29.06       15.86     36.03 o 
 -13  17   2        2.50      -30.34     32.76 o 
 -12  17   2      268.53      283.97     42.42 o 
 -11  17   2      149.70      141.02     35.53 o 
 -10  17   2      415.37      418.51     47.47 o 
  -9  17   2       91.05      106.88     32.91 o 
  -8  17   2      508.94      475.37     44.73 o 
  -7  17   2       35.87       15.70     30.04 o 
  -6  17   2      190.00      196.80     34.67 o 
  -5  17   2      283.64      277.25     37.06 o 
  -4  17   2      109.26      111.41     29.58 o 
  -3  17   2      530.36      467.86     45.42 o 
  -2  17   2      320.62      210.92     34.62 o 
  -1  17   2       33.11        5.70     23.60 o 
   0  17   2       90.50      117.80     27.06 o 
   1  17   2      850.68      899.81     51.49 o 
   2  17   2      104.76       89.32     25.67 o 
   3  17   2      587.64      566.01     44.55 o 
   4  17   2      176.79      177.83     28.23 o 
   5  17   2      153.04      151.64     29.16 o 
   6  17   2      252.39      273.72     33.34 o 
   7  17   2       91.97       74.00     25.36 o 
   8  17   2      387.97      312.90     36.18 o 
   9  17   2       40.14       91.33     27.42 o 
  10  17   2      371.15      451.97     43.11 o 
  11  17   2       49.59        4.58     26.61 o 
  12  17   2      153.35      150.79     32.52 o 
  13  17   2       31.79       30.60     34.99 o 
  14  17   2      147.18      239.94     38.86 o 
 -13  18   2       17.32       57.63     42.46 o 
 -12  18   2       73.05       68.62     41.32 o 
 -11  18   2      440.56      466.40     54.55 o 
 -10  18   2       43.97       18.24     35.13 o 
  -9  18   2      255.10      181.82     39.79 o 
  -8  18   2       36.02       63.14     33.12 o 
  -7  18   2       32.06        1.75     29.61 o 
  -6  18   2      172.24      137.23     33.05 o 
  -5  18   2       22.72       15.75     28.65 o 
  -4  18   2      244.58      191.21     36.97 o 
  -3  18   2      206.08      211.22     36.51 o 
  -2  18   2      911.82      919.41     74.50 o 
  -1  18   2      190.52      210.92     35.15 o 
   0  18   2      617.24      637.90     53.53 o 
   1  18   2        9.69        5.83     26.07 o 
   2  18   2      449.42      445.16     45.54 o 
   3  18   2      105.82       89.10     28.00 o 
   4  18   2       18.77       27.41     24.65 o 
   5  18   2      120.82      177.42     30.31 o 
   6  18   2       91.45       98.70     28.10 o 
   7  18   2      192.53      191.17     31.80 o 
   8  18   2       66.87       24.79     25.50 o 
   9  18   2      132.74      219.83     33.28 o 
  10  18   2      299.19      355.58     40.30 o 
  11  18   2      120.72      107.14     30.96 o 
  12  18   2       99.61       67.17     44.53 o 
  13  18   2      162.43      259.31     39.31 o 
 -11  19   2       17.04       25.60     38.53 o 
 -10  19   2      717.86      695.46    105.30 o 
  -9  19   2      179.24      205.68     41.37 o 
  -8  19   2      511.30      509.80     57.46 o 
  -7  19   2      121.46      119.81     36.42 o 
  -6  19   2      133.39      118.13     36.84 o 
  -5  19   2       16.67       76.52     31.23 o 
  -4  19   2       64.06       97.60     31.60 o 
  -3  19   2       34.47       64.24     38.90 o 
  -2  19   2      381.33      319.17     44.24 o 
  -1  19   2       12.27       44.07     29.58 o 
   0  19   2       95.61      104.94     37.66 o 
   1  19   2      240.35      216.52     37.21 o 
   2  19   2      375.41      336.96     43.12 o 
   3  19   2      184.17      181.36     34.92 o 
   4  19   2      122.26      122.55     32.72 o 
   5  19   2       16.17       20.66     29.86 o 
   6  19   2      351.76      352.20     60.95 o 
   7  19   2       28.08       45.36     28.27 o 
   8  19   2       45.69       23.74     28.15 o 
   9  19   2      198.45      182.55     36.40 o 
  10  19   2       40.92       80.79     30.95 o 
  11  19   2       56.59       50.70     31.33 o 
  -9  20   2       35.35       75.54     40.33 o 
  -8  20   2      183.87      209.80     62.79 o 
  -7  20   2      167.49      110.93     42.38 o 
  -6  20   2       85.46       82.05     38.50 o 
  -5  20   2      232.49      288.82     66.90 o 
  -4  20   2       28.01       61.94     41.40 o 
  -3  20   2       50.00       49.66     33.32 o 
  -2  20   2      215.43      248.11     44.34 o 
  -1  20   2       58.89      121.60     38.76 o 
   0  20   2      127.22      133.33     35.94 o 
   1  20   2       76.84      101.26     35.66 o 
   2  20   2      199.74      231.97     40.55 o 
   3  20   2       49.20       89.39     34.12 o 
   4  20   2        0.76       15.27     29.94 o 
   5  20   2       21.43        5.99     36.48 o 
   6  20   2      224.85      285.10     41.33 o 
   7  20   2      188.43      181.30     39.77 o 
   8  20   2       28.38        4.03     31.82 o 
   9  20   2       20.70      -10.37     32.07 o 
  -7  21   2        7.67        0.93     39.02 o 
  -6  21   2       29.05       18.71     37.11 o 
  -5  21   2        2.75       -8.82     34.46 o 
  -4  21   2       40.88       35.09     34.81 o 
  -3  21   2      212.99      161.45     81.72 o 
  -2  21   2       47.25       36.61     39.01 o 
  -1  21   2       24.74       50.74     36.24 o 
   0  21   2       25.23       35.28     52.45 o 
   1  21   2       80.19       78.93     37.81 o 
   2  21   2      217.17      201.26     41.11 o 
   3  21   2       47.51       69.23     37.57 o 
   4  21   2      421.72      489.14     53.19 o 
   5  21   2       42.15       63.14     37.02 o 
   6  21   2        9.87      -31.27     31.27 o 
   7  21   2       17.94       46.24     35.55 o 
  -3  22   2       78.30      100.34     41.00 o 
  -2  22   2        0.19       18.64     38.90 o 
  -1  22   2       44.31       68.15     39.87 o 
   0  22   2      258.20      362.93     50.74 o 
   1  22   2        4.19       16.92     36.96 o 
   2  22   2       58.05       91.39     38.33 o 
   3  22   2        7.97      -27.93     34.89 o 
   0   1   3    25952.08    25978.85    272.16 o 
   1   1   3       78.78       76.86      4.22 o 
  -1   2   3    10639.75     9611.92    103.75 o 
   0   2   3     1597.67     1440.70     22.14 o 
   1   2   3    18163.96    17126.39    190.43 o 
   2   2   3     3425.93     3281.87     45.68 o 
  -2   3   3    14820.35    14547.37    173.43 o 
  -1   3   3     6841.98     6381.45     81.93 o 
   0   3   3      122.91      116.80      6.97 o 
   1   3   3      879.74      898.17     22.70 o 
   2   3   3      692.32      802.67     16.96 o 
   3   3   3     1711.35     1583.06     28.73 o 
  -3   4   3     8789.17     8004.51    105.69 o 
  -2   4   3    12572.46    12064.34    146.19 o 
  -1   4   3    50695.25    49550.72    555.80 o 
   0   4   3      451.16      449.35     11.86 o 
   1   4   3      460.47      441.78     13.47 o 
   2   4   3      572.05      504.67     13.40 o 
   3   4   3     1551.95     1655.65     29.51 o 
   4   4   3      364.80      337.47     14.62 o 
  -4   5   3     1009.05      960.65     23.28 o 
  -3   5   3     3064.64     2750.35     45.74 o 
  -2   5   3     1387.33     1434.67     26.74 o 
  -1   5   3     8653.42     7940.26     97.32 o 
   0   5   3       15.83       18.84      5.11 o 
   1   5   3     1874.96     1742.13     31.41 o 
   2   5   3    22619.82    21487.38    260.19 o 
   3   5   3      217.41      195.60     11.54 o 
   4   5   3      722.91      636.23     19.32 o 
   5   5   3      291.12      293.14     17.54 o 
  -5   6   3     4251.27     4623.39     72.66 o 
  -4   6   3    11449.37    11814.36    147.64 o 
  -3   6   3     7282.77     6834.11     86.56 o 
  -2   6   3     2406.13     2246.49     37.85 o 
  -1   6   3      182.06      197.66     14.54 o 
   0   6   3     3405.81     3274.02     50.49 o 
   1   6   3     1626.01     1590.44     31.38 o 
   2   6   3       75.12       69.78      9.05 o 
   3   6   3      150.83      155.49     13.26 o 
   4   6   3     1677.83     1616.58     33.86 o 
   5   6   3      258.43      253.50     15.96 o 
   6   6   3     1865.71     1736.70     37.45 o 
  -6   7   3       92.38      132.56     14.21 o 
  -5   7   3      158.52      210.68     15.41 o 
  -4   7   3     1441.85     1498.92     37.23 o 
  -3   7   3     3510.41     3555.37     55.31 o 
  -2   7   3       67.83       86.19      9.97 o 
  -1   7   3     1843.15     1762.47     36.84 o 
   0   7   3     3252.12     3043.56     50.67 o 
   1   7   3      586.14      581.64     17.57 o 
   2   7   3     1284.51     1139.31     27.28 o 
   3   7   3     1982.99     1994.10     39.91 o 
   4   7   3     7350.06     7523.05    107.62 o 
   5   7   3       73.25       72.55     10.78 o 
   6   7   3     1769.27     1737.82     39.66 o 
   7   7   3      351.94      367.33     21.39 o 
  -7   8   3      780.76      764.88     32.22 o 
  -6   8   3     1162.20     1118.83     29.57 o 
  -5   8   3     1173.80     1230.60     30.30 o 
  -4   8   3    10082.43     9719.20    124.79 o 
  -3   8   3     3689.68     3582.97     60.54 o 
  -2   8   3     8167.66     7997.24    110.34 o 
  -1   8   3      575.22      582.44     23.42 o 
   0   8   3     2567.84     2701.27     61.05 o 
   1   8   3      666.29      610.03     20.88 o 
   2   8   3     6289.57     6181.11     87.99 o 
   3   8   3     1502.07     1467.04     37.51 o 
   4   8   3     1948.62     1846.27     51.48 o 
   5   8   3       29.29       30.62     10.45 o 
   6   8   3      138.12      126.94     14.11 o 
   7   8   3      165.96      148.27     15.62 o 
   8   8   3     1339.12     1317.35     38.94 o 
  -8   9   3      218.04      251.65     28.39 o 
  -7   9   3      455.26      498.44     25.64 o 
  -6   9   3      661.58      612.61     24.22 o 
  -5   9   3     1321.07     1267.43     33.48 o 
  -4   9   3     1282.10     1293.86     32.81 o 
  -3   9   3      740.01      741.36     24.97 o 
  -2   9   3       76.77       66.64     11.22 o 
  -1   9   3      814.72      904.32     26.49 o 
   0   9   3      725.58      705.90     22.57 o 
   1   9   3     1682.94     1720.96     38.55 o 
   2   9   3      456.09      495.27     20.18 o 
   3   9   3       82.58       90.28     12.06 o 
   4   9   3       48.62       38.23     10.95 o 
   5   9   3      849.42      865.32     30.15 o 
   6   9   3       53.88       50.83     13.76 o 
   7   9   3      146.12      160.75     17.15 o 
   8   9   3       65.34       56.97     16.52 o 
   9   9   3      179.51      179.99     21.58 o 
  -9  10   3      253.50      220.22     40.23 o 
  -8  10   3     1667.78     1569.25     49.22 o 
  -7  10   3       71.55       53.54     16.39 o 
  -6  10   3     2068.01     1868.75     46.11 o 
  -5  10   3      448.31      519.50     29.97 o 
  -4  10   3     3888.34     3806.49     66.70 o 
  -3  10   3       27.94       33.13     13.09 o 
  -2  10   3       26.17       23.75     10.67 o 
  -1  10   3      299.79      341.96     20.09 o 
   0  10   3      638.69      643.92     23.66 o 
   1  10   3       66.85       63.27     11.56 o 
   2  10   3     1210.05     1265.25     32.67 o 
   3  10   3      952.79      954.62     28.40 o 
   4  10   3      424.71      443.05     22.52 o 
   5  10   3      139.86      130.01     18.45 o 
   6  10   3      685.99      764.40     31.43 o 
   7  10   3      260.62      302.94     25.08 o 
   8  10   3      368.26      412.64     31.82 o 
   9  10   3      123.33      151.26     22.90 o 
  10  10   3      918.94      879.08     45.98 o 
 -10  11   3       18.63       25.86     21.63 o 
  -9  11   3      109.22       92.69     23.75 o 
  -8  11   3      923.41      896.33     41.10 o 
  -7  11   3      860.99      914.99     39.87 o 
  -6  11   3      300.83      308.87     24.88 o 
  -5  11   3      159.96      163.49     17.84 o 
  -4  11   3      452.59      440.57     24.33 o 
  -3  11   3      176.57      214.44     22.14 o 
  -2  11   3      518.16      467.61     23.86 o 
  -1  11   3     1007.02      979.88     30.87 o 
   0  11   3      810.84      774.44     30.76 o 
   1  11   3       74.01       76.50     14.12 o 
   2  11   3     1480.09     1565.83     38.39 o 
   3  11   3      919.11      959.69     30.11 o 
   4  11   3     1329.99     1384.70     37.87 o 
   5  11   3     1219.47     1229.29     35.30 o 
   6  11   3      728.02      708.13     33.43 o 
   7  11   3        4.88        4.58     15.32 o 
   8  11   3      269.46      303.47     28.45 o 
   9  11   3      217.52      152.61     30.82 o 
  10  11   3      239.15      301.79     41.45 o 
  11  11   3        7.99       28.35     22.34 o 
 -11  12   3       17.26        7.51     22.22 o 
 -10  12   3       85.23      110.06     25.70 o 
  -9  12   3      453.59      439.84     39.13 o 
  -8  12   3      138.11      151.67     27.01 o 
  -7  12   3      537.09      561.49     50.05 o 
  -6  12   3     1374.11     1288.69     45.60 o 
  -5  12   3      143.37      128.05     19.10 o 
  -4  12   3      693.66      671.24     41.04 o 
  -3  12   3        9.02       -4.96     15.35 o 
  -2  12   3       14.73       18.67     12.90 o 
  -1  12   3      865.58      816.80     30.78 o 
   0  12   3        7.00       -8.61     15.05 o 
   1  12   3      310.68      359.49     23.81 o 
   2  12   3     1448.01     1378.01     37.70 o 
   3  12   3       78.33       49.39     13.86 o 
   4  12   3     1701.95     1593.49     47.70 o 
   5  12   3      404.96      443.05     29.52 o 
   6  12   3     1251.30     1244.80     43.72 o 
   7  12   3      691.13      665.39     40.19 o 
   8  12   3      471.56      516.61     36.11 o 
   9  12   3      982.57      943.47     44.84 o 
  10  12   3      347.71      382.72     33.93 o 
  11  12   3       92.69      116.63     34.56 o 
  12  12   3       23.87       28.85     25.61 o 
 -12  13   3       47.97       66.30     26.29 o 
 -11  13   3     1498.66     1485.06     91.39 o 
 -10  13   3     1862.63     1903.62     72.92 o 
  -9  13   3      347.65      346.39     47.81 o 
  -8  13   3      111.09       53.03     24.12 o 
  -7  13   3     5325.24     4965.45    113.28 o 
  -6  13   3       72.39       76.34     20.25 o 
  -5  13   3        8.81       31.15     17.60 o 
  -4  13   3      896.95      856.08     39.73 o 
  -3  13   3       95.07      117.78     20.72 o 
  -2  13   3      102.00      124.11     24.25 o 
  -1  13   3      860.08      881.15     38.10 o 
   0  13   3      101.27      102.03     18.12 o 
   1  13   3       54.15       23.03     15.85 o 
   2  13   3     1123.10      997.28     39.38 o 
   3  13   3       79.13       73.11     17.57 o 
   4  13   3      345.68      376.15     29.00 o 
   5  13   3      390.23      428.78     30.18 o 
   6  13   3      183.80      185.79     22.92 o 
   7  13   3      172.25      171.59     22.38 o 
   8  13   3      240.81      236.33     28.06 o 
   9  13   3      257.46      238.80     28.41 o 
  10  13   3      237.76      267.83     30.94 o 
  11  13   3     1614.49     1576.61     60.54 o 
  12  13   3      594.72      634.69     46.94 o 
  13  13   3       46.21        0.75     25.56 o 
 -13  14   3      189.74      259.84     41.04 o 
 -12  14   3        9.09       -2.94     26.65 o 
 -11  14   3       27.27       30.00     26.16 o 
 -10  14   3      399.64      379.02     49.22 o 
  -9  14   3      222.22      262.76     39.33 o 
  -8  14   3     1013.28      910.15     71.19 o 
  -7  14   3      822.05      784.71     55.41 o 
  -6  14   3     1094.03     1065.33     53.02 o 
  -5  14   3     1877.06     1769.98     71.24 o 
  -4  14   3      571.86      587.89     38.28 o 
  -3  14   3       46.81       32.68     19.39 o 
  -2  14   3      939.79      867.23     40.58 o 
  -1  14   3      832.80      866.60     42.62 o 
   0  14   3      690.52      732.76     41.51 o 
   1  14   3      424.09      433.69     33.96 o 
   2  14   3       40.64       54.21     21.22 o 
   3  14   3      114.96      137.94     22.24 o 
   4  14   3       81.66       76.21     19.49 o 
   5  14   3      174.63      124.10     20.95 o 
   6  14   3      873.75      891.27     43.91 o 
   7  14   3      557.56      532.47     44.00 o 
   8  14   3      821.02      787.68     43.86 o 
   9  14   3       56.71       15.64     19.45 o 
  10  14   3      314.73      318.35     36.29 o 
  11  14   3      322.25      304.42     34.26 o 
  12  14   3        2.07      -24.17     24.18 o 
  13  14   3        3.70       12.11     27.50 o 
  14  14   3       20.23       41.49     27.78 o 
 -14  15   3       45.46       30.17     32.58 o 
 -13  15   3      127.79      139.14     35.73 o 
 -12  15   3      219.25      214.68     40.90 o 
 -11  15   3      188.56      187.41     34.65 o 
 -10  15   3      136.01      132.66     31.52 o 
  -9  15   3      506.79      478.79     43.92 o 
  -8  15   3      716.68      647.11     53.32 o 
  -7  15   3      885.25      745.90     51.14 o 
  -6  15   3      104.65       80.13     24.94 o 
  -5  15   3      748.23      764.68     48.46 o 
  -4  15   3       13.09       10.42     20.31 o 
  -3  15   3      275.27      282.58     31.34 o 
  -2  15   3      467.79      475.15     35.18 o 
  -1  15   3     1302.30     1274.34     53.56 o 
   0  15   3      532.08      580.35     40.26 o 
   1  15   3      198.86      247.43     30.04 o 
   2  15   3      342.76      357.86     32.75 o 
   3  15   3       38.14       64.46     20.33 o 
   4  15   3      328.47      297.77     30.74 o 
   5  15   3       79.79       85.03     21.20 o 
   6  15   3      128.30      136.18     24.91 o 
   7  15   3     1090.04     1106.19     46.52 o 
   8  15   3       91.30       72.39     22.57 o 
   9  15   3      926.93      851.79     46.56 o 
  10  15   3       94.72       55.88     23.33 o 
  11  15   3      360.24      386.31     42.47 o 
  12  15   3      256.93      225.59     37.81 o 
  13  15   3       63.71       24.04     30.60 o 
  14  15   3      115.40      155.91     37.09 o 
  15  15   3      152.01      170.27     41.72 o 
 -15  16   3       81.21      109.03     41.97 o 
 -14  16   3       11.77       13.19     35.83 o 
 -13  16   3       37.93       62.82     32.35 o 
 -12  16   3      170.44      176.32     35.92 o 
 -11  16   3      172.36      157.85     44.29 o 
 -10  16   3      322.33      296.06     40.48 o 
  -9  16   3      304.68      337.45     46.17 o 
  -8  16   3      137.61      107.08     29.47 o 
  -7  16   3        0.24        9.11     24.79 o 
  -6  16   3       31.22       51.27     25.83 o 
  -5  16   3        4.42       14.48     24.17 o 
  -4  16   3     1131.38      943.15     55.17 o 
  -3  16   3      105.63       95.31     29.44 o 
  -2  16   3      150.41      184.32     28.62 o 
  -1  16   3      123.40      104.34     24.90 o 
   0  16   3      684.47      662.45     44.60 o 
   1  16   3      514.93      612.55     41.94 o 
   2  16   3      122.33      132.54     25.55 o 
   3  16   3      122.63      111.26     24.19 o 
   4  16   3       87.58       99.74     29.07 o 
   5  16   3      362.44      360.37     36.80 o 
   6  16   3      139.10      188.89     27.86 o 
   7  16   3      309.89      265.84     31.01 o 
   8  16   3      584.27      561.25     48.04 o 
   9  16   3      229.65      182.73     29.93 o 
  10  16   3      129.26      104.42     27.99 o 
  11  16   3      357.11      320.75     36.81 o 
  12  16   3      136.37      144.19     32.07 o 
  13  16   3      122.81      100.47     32.90 o 
  14  16   3       24.24       15.41     32.74 o 
  15  16   3       23.88       -3.45     37.05 o 
 -14  17   3       12.65       22.80     41.61 o 
 -13  17   3        8.91       48.87     34.93 o 
 -12  17   3       65.49       59.56     35.85 o 
 -11  17   3      153.20      128.55     39.13 o 
 -10  17   3       34.89       75.55     34.35 o 
  -9  17   3      354.70      330.09     66.37 o 
  -8  17   3      119.56      100.25     32.70 o 
  -7  17   3       96.71      112.28     32.99 o 
  -6  17   3        4.20      -17.07     26.09 o 
  -5  17   3       23.24       27.15     25.82 o 
  -4  17   3      214.77      183.15     33.01 o 
  -3  17   3      313.97      266.92     38.89 o 
  -2  17   3     1268.30     1323.25     64.81 o 
  -1  17   3      191.57      204.14     29.13 o 
   0  17   3      241.30      259.26     34.36 o 
   1  17   3       18.09       34.06     23.32 o 
   2  17   3        2.96       38.89     23.41 o 
   3  17   3      492.57      449.98     40.30 o 
   4  17   3     1636.03     1502.60     61.57 o 
   5  17   3      248.97      235.29     31.09 o 
   6  17   3        3.93       17.99     23.25 o 
   7  17   3      329.77      326.12     35.92 o 
   8  17   3      173.25      160.48     29.86 o 
   9  17   3       19.05       36.08     29.46 o 
  10  17   3      357.78      328.33     38.94 o 
  11  17   3      180.47      210.47     33.76 o 
  12  17   3       31.95       40.15     32.09 o 
  13  17   3      138.22      152.31     34.12 o 
  14  17   3      146.22      144.66     35.33 o 
 -12  18   3       43.65      -24.93     36.88 o 
 -11  18   3      148.65      196.25     42.91 o 
 -10  18   3     1619.56     1588.54     93.69 o 
  -9  18   3       99.51      131.76     36.99 o 
  -8  18   3      344.79      332.83     45.27 o 
  -7  18   3       23.81       46.02     31.14 o 
  -6  18   3       52.69       36.19     31.44 o 
  -5  18   3       71.24      116.77     31.29 o 
  -4  18   3      149.53      131.09     34.04 o 
  -3  18   3       15.46       45.94     28.98 o 
  -2  18   3      373.11      311.31     41.19 o 
  -1  18   3      191.96      249.06     37.14 o 
   0  18   3       32.08       48.76     27.95 o 
   1  18   3      376.91      408.25     40.23 o 
   2  18   3       37.19       63.35     26.06 o 
   3  18   3      414.64      383.78     52.37 o 
   4  18   3      220.53      243.35     36.31 o 
   5  18   3       29.92       70.84     26.23 o 
   6  18   3      335.77      347.42     38.11 o 
   7  18   3      302.65      240.78     33.94 o 
   8  18   3       25.59       57.33     32.08 o 
   9  18   3      299.10      300.99     41.11 o 
  10  18   3       21.29       11.70     29.89 o 
  11  18   3       43.50       29.10     29.82 o 
  12  18   3       28.37       20.11     28.49 o 
 -11  19   3      199.53      255.91     48.21 o 
 -10  19   3       34.30       68.18     36.68 o 
  -9  19   3      550.19      523.11     58.85 o 
  -8  19   3      122.43      100.52     37.01 o 
  -7  19   3        6.26       12.94     31.27 o 
  -6  19   3      173.20      201.29     40.22 o 
  -5  19   3       29.45       29.85     31.03 o 
  -4  19   3      289.52      291.25     40.40 o 
  -3  19   3      217.94      161.35     39.90 o 
  -2  19   3      123.99      106.02     35.75 o 
  -1  19   3        2.06       -0.84     29.23 o 
   0  19   3       98.26       58.95     31.31 o 
   1  19   3      175.87      187.01     35.32 o 
   2  19   3      124.62      143.34     31.88 o 
   3  19   3       54.88       25.47     28.46 o 
   4  19   3       36.03       21.74     28.84 o 
   5  19   3       40.38       74.95     29.25 o 
   6  19   3      221.86      259.40     37.51 o 
   7  19   3       27.46      132.13     34.85 o 
   8  19   3      557.50      565.04     48.66 o 
   9  19   3       34.69       15.38     27.87 o 
  10  19   3      249.17      192.47     40.34 o 
  11  19   3       30.92       46.71     32.80 o 
  -9  20   3      281.15      255.20     54.60 o 
  -8  20   3      688.45      683.44     86.65 o 
  -7  20   3       21.71       66.02     35.50 o 
  -6  20   3        8.20        2.07     35.04 o 
  -5  20   3       25.80      -24.38     31.62 o 
  -4  20   3      172.29      133.76     38.53 o 
  -3  20   3       16.61       27.68     36.09 o 
  -2  20   3      106.30      109.84     42.46 o 
  -1  20   3      165.23      123.04     38.35 o 
   0  20   3      482.85      444.84     50.78 o 
   1  20   3       23.14       10.97     32.16 o 
   2  20   3      361.41      399.78     48.32 o 
   3  20   3      171.37      208.73     38.27 o 
   4  20   3       39.24       42.38     32.77 o 
   5  20   3      415.33      409.53     50.53 o 
   6  20   3       52.23       -0.38     31.92 o 
   7  20   3       43.37       79.31     32.69 o 
   8  20   3      223.70      257.97     39.73 o 
   9  20   3        7.96      111.61     34.06 o 
  -7  21   3        5.45       30.08     37.65 o 
  -6  21   3       27.94       -9.68     38.05 o 
  -5  21   3      119.73      198.53     43.09 o 
  -4  21   3      310.81      285.09     47.29 o 
  -3  21   3       54.61       17.15     37.26 o 
  -2  21   3      187.04      146.54     64.98 o 
  -1  21   3       97.70       94.59     52.75 o 
   0  21   3      170.23      171.66     40.39 o 
   1  21   3       31.05       16.05     33.60 o 
   2  21   3       12.86       29.63     33.80 o 
   3  21   3      192.91      238.77     43.28 o 
   4  21   3      156.25      148.49     39.58 o 
   5  21   3      266.78      350.89     48.30 o 
   6  21   3       55.69       46.44     36.48 o 
   7  21   3       22.02       98.65     35.43 o 
  -2  22   3       17.61      -36.12     43.10 o 
  -1  22   3      230.33      264.90     50.25 o 
   0  22   3       48.96       37.43     38.61 o 
   1  22   3        1.85       25.73     38.05 o 
   2  22   3       11.36       -1.64     40.58 o 
   0   0   4    52881.55    56016.96   1054.76 o 
   0   1   4    11628.76    10874.05    103.07 o 
   1   1   4    43268.07    41585.09    390.73 o 
  -1   2   4     1461.74     1387.84     21.58 o 
   0   2   4     5736.14     5138.69     55.28 o 
   1   2   4     3909.88     3531.08     41.30 o 
   2   2   4     2056.42     1787.15     27.12 o 
  -2   3   4     5123.65     4786.67     67.80 o 
  -1   3   4    18865.31    17670.96    196.76 o 
   0   3   4      260.59      258.60     12.33 o 
   1   3   4    14331.37    14556.64    169.42 o 
   2   3   4     1073.41     1036.50     20.76 o 
   3   3   4     1719.10     1588.69     28.30 o 
  -3   4   4      627.88      635.73     17.24 o 
  -2   4   4     1187.57     1169.41     25.90 o 
  -1   4   4     5381.14     5071.86     66.30 o 
   0   4   4      646.23      645.36     14.57 o 
   1   4   4      337.99      320.94     16.59 o 
   2   4   4       85.82      115.72      9.93 o 
   3   4   4      687.03      723.23     18.10 o 
   4   4   4     1812.64     1819.23     34.64 o 
  -4   5   4      369.46      356.34     16.38 o 
  -3   5   4      145.00      144.02      9.56 o 
  -2   5   4      361.18      347.79     12.99 o 
  -1   5   4     4146.17     3908.22     55.91 o 
   0   5   4      986.12     1021.88     20.76 o 
   1   5   4      198.63      203.94     11.68 o 
   2   5   4     1937.36     1789.96     38.87 o 
   3   5   4     2163.67     2125.92     36.86 o 
   4   5   4     3279.01     3075.75     49.35 o 
   5   5   4     1071.66     1155.43     28.03 o 
  -5   6   4     6478.90     6414.21     94.38 o 
  -4   6   4     3043.54     3261.63     53.47 o 
  -3   6   4     2429.28     2483.82     48.17 o 
  -2   6   4      821.65      851.55     20.91 o 
  -1   6   4     2890.58     2832.93     43.47 o 
   0   6   4       38.68       50.83      7.52 o 
   1   6   4     1005.02     1024.93     32.14 o 
   2   6   4     2777.05     2691.48     47.08 o 
   3   6   4     1492.63     1519.75     32.76 o 
   4   6   4      955.33     1007.38     25.44 o 
   5   6   4      747.26      725.69     22.20 o 
   6   6   4     1452.20     1384.00     32.14 o 
  -6   7   4     1292.41     1355.53     33.06 o 
  -5   7   4     1076.67     1026.69     27.48 o 
  -4   7   4     1125.63     1032.57     30.98 o 
  -3   7   4     1137.96     1193.08     27.28 o 
  -2   7   4      504.43      519.16     18.71 o 
  -1   7   4      897.28      890.58     22.50 o 
   0   7   4      862.68      840.85     21.76 o 
   1   7   4     1097.42     1028.31     33.39 o 
   2   7   4     3826.88     3809.97     61.54 o 
   3   7   4      389.62      436.62     20.89 o 
   4   7   4     7786.32     7665.62    110.51 o 
   5   7   4       52.99       72.92     11.18 o 
   6   7   4     1612.92     1670.24     38.12 o 
   7   7   4      248.52      269.92     17.92 o 
  -7   8   4       87.35      101.89     13.84 o 
  -6   8   4      456.83      499.55     22.82 o 
  -5   8   4      268.15      336.72     19.09 o 
  -4   8   4      749.86      728.40     22.70 o 
  -3   8   4     4760.58     4818.76     71.66 o 
  -2   8   4      441.58      433.38     19.90 o 
  -1   8   4     5217.67     5323.34     85.82 o 
   0   8   4      326.86      348.00     15.87 o 
   1   8   4     2015.84     1906.39     47.28 o 
   2   8   4      713.17      730.30     25.64 o 
   3   8   4      517.22      537.08     22.82 o 
   4   8   4     2943.59     3106.91     57.22 o 
   5   8   4      365.89      406.18     21.39 o 
   6   8   4      163.47      173.53     15.36 o 
   7   8   4      599.58      572.48     26.58 o 
   8   8   4      661.23      664.15     28.63 o 
  -8   9   4      274.88      320.05     25.75 o 
  -7   9   4      376.65      420.19     23.74 o 
  -6   9   4      610.60      610.43     25.73 o 
  -5   9   4      748.42      679.76     24.25 o 
  -4   9   4      456.52      487.92     23.14 o 
  -3   9   4     2492.52     2371.54     48.47 o 
  -2   9   4      197.58      179.30     14.49 o 
  -1   9   4      648.36      639.64     27.67 o 
   0   9   4      924.35      926.94     25.90 o 
   1   9   4      222.23      250.78     16.99 o 
   2   9   4      577.68      593.47     24.60 o 
   3   9   4      119.19      122.97     13.33 o 
   4   9   4      665.40      647.84     26.82 o 
   5   9   4     1300.54     1229.71     38.05 o 
   6   9   4      963.62      936.58     41.34 o 
   7   9   4       12.23       18.11     11.80 o 
   8   9   4      749.20      791.95     35.93 o 
   9   9   4      604.33      575.54     33.90 o 
  -9  10   4      226.19      213.64     24.07 o 
  -8  10   4      365.46      401.30     30.85 o 
  -7  10   4      155.10      171.69     20.80 o 
  -6  10   4      495.47      506.69     28.57 o 
  -5  10   4      796.49      802.47     31.00 o 
  -4  10   4      190.90      227.82     17.82 o 
  -3  10   4       47.18       80.28     12.93 o 
  -2  10   4      258.19      264.90     18.25 o 
  -1  10   4      538.99      595.67     23.68 o 
   0  10   4     1386.85     1399.57     34.19 o 
   1  10   4     1437.75     1474.81     34.57 o 
   2  10   4       16.37       23.84     10.45 o 
   3  10   4      253.92      270.93     18.73 o 
   4  10   4      180.40      224.18     17.76 o 
   5  10   4      164.06      217.96     19.24 o 
   6  10   4      410.62      378.97     27.47 o 
   7  10   4      397.98      354.50     26.25 o 
   8  10   4      151.82      149.41     19.73 o 
   9  10   4      192.35      185.56     22.26 o 
  10  10   4     1245.18     1083.03     67.14 o 
 -10  11   4      301.11      282.68     40.88 o 
  -9  11   4      728.92      617.31     69.73 o 
  -8  11   4       73.31       67.40     19.47 o 
  -7  11   4      846.71      846.21     37.42 o 
  -6  11   4       42.35       61.04     15.12 o 
  -5  11   4      794.14      787.97     30.48 o 
  -4  11   4      604.82      649.24     33.86 o 
  -3  11   4       72.00       90.36     14.60 o 
  -2  11   4      263.16      289.26     19.66 o 
  -1  11   4     1276.85     1261.46     35.82 o 
   0  11   4      928.60     1012.05     30.49 o 
   1  11   4      457.53      508.13     22.75 o 
   2  11   4      163.10      191.91     17.77 o 
   3  11   4     1024.75     1061.62     33.55 o 
   4  11   4      280.03      275.32     20.61 o 
   5  11   4      466.76      465.46     26.01 o 
   6  11   4      158.44      161.12     20.98 o 
   7  11   4       26.20       22.69     16.03 o 
   8  11   4      539.51      481.89     35.13 o 
   9  11   4      367.18      353.54     32.20 o 
  10  11   4      708.42      791.39     44.14 o 
  11  11   4       59.86       79.02     24.51 o 
 -11  12   4      584.45      648.63     48.89 o 
 -10  12   4       81.88       67.66     23.90 o 
  -9  12   4      679.37      645.73     61.03 o 
  -8  12   4      122.60      107.90     24.52 o 
  -7  12   4     3737.73     3491.26     85.30 o 
  -6  12   4      542.14      524.05     43.18 o 
  -5  12   4      726.91      682.40     45.30 o 
  -4  12   4      613.61      626.32     34.10 o 
  -3  12   4      525.61      499.50     33.50 o 
  -2  12   4      159.50      151.82     17.85 o 
  -1  12   4        5.59        2.21     12.34 o 
   0  12   4       80.62      118.36     17.87 o 
   1  12   4      811.49      825.23     28.92 o 
   2  12   4       20.33       45.15     13.77 o 
   3  12   4       75.14       85.00     15.25 o 
   4  12   4      417.95      413.74     24.97 o 
   5  12   4       42.85       32.49     15.36 o 
   6  12   4      129.78      119.84     19.05 o 
   7  12   4      531.66      577.85     37.65 o 
   8  12   4      419.76      480.18     35.88 o 
   9  12   4      135.75      159.57     25.07 o 
  10  12   4      439.51      490.89     38.41 o 
  11  12   4     2222.48     2230.34     76.25 o 
  12  12   4      138.17      197.90     38.88 o 
 -12  13   4      497.75      482.46     47.70 o 
 -11  13   4      360.21      326.71     38.51 o 
 -10  13   4     1500.64     1341.95     66.34 o 
  -9  13   4     1350.01     1441.82     77.03 o 
  -8  13   4     1017.68      942.81     63.03 o 
  -7  13   4       67.98       59.22     28.15 o 
  -6  13   4       98.75      125.69     22.15 o 
  -5  13   4     1092.04     1063.55     47.55 o 
  -4  13   4      182.34      185.37     30.00 o 
  -3  13   4      177.91      154.32     23.15 o 
  -2  13   4     1241.58     1228.55     45.37 o 
  -1  13   4      682.44      664.34     37.14 o 
   0  13   4       30.48       21.26     17.17 o 
   1  13   4     1208.97     1189.57     45.97 o 
   2  13   4      439.73      449.51     30.74 o 
   3  13   4        8.04       26.75     16.71 o 
   4  13   4      834.97      849.30     37.70 o 
   5  13   4      211.84      229.98     24.17 o 
   6  13   4      948.63      954.59     44.17 o 
   7  13   4      120.84      135.25     21.30 o 
   8  13   4        4.35        2.66     22.89 o 
   9  13   4       29.89       69.20     26.76 o 
  10  13   4      135.39      203.49     28.61 o 
  11  13   4       53.61       42.72     23.56 o 
  12  13   4       66.16       28.16     32.70 o 
  13  13   4      165.75      190.09     32.18 o 
 -13  14   4       49.20       44.79     29.12 o 
 -12  14   4      404.74      474.93     50.80 o 
 -11  14   4      262.29      333.76     43.09 o 
 -10  14   4      568.22      523.84     46.36 o 
  -9  14   4      303.44      285.93     47.36 o 
  -8  14   4      299.46      297.02     37.47 o 
  -7  14   4     1456.51     1299.57     54.89 o 
  -6  14   4      139.66      146.54     24.30 o 
  -5  14   4      106.92      119.13     22.60 o 
  -4  14   4     2027.07     2069.92     77.96 o 
  -3  14   4      761.45      686.20     51.18 o 
  -2  14   4     1360.79     1384.83     66.91 o 
  -1  14   4     1227.27     1232.89     54.75 o 
   0  14   4      663.22      743.98     42.34 o 
   1  14   4       58.08       28.39     18.25 o 
   2  14   4      458.48      461.52     35.21 o 
   3  14   4      274.41      252.62     27.75 o 
   4  14   4      244.01      220.77     25.91 o 
   5  14   4      299.43      264.77     27.80 o 
   6  14   4       73.03       94.13     20.73 o 
   7  14   4       71.15       77.65     20.99 o 
   8  14   4       60.25       41.00     19.64 o 
   9  14   4       59.79       60.75     21.26 o 
  10  14   4      580.39      628.47     48.46 o 
  11  14   4      395.93      451.24     42.80 o 
  12  14   4      162.96      149.72     32.43 o 
  13  14   4       16.58       30.42     31.10 o 
  14  14   4      206.97      230.99     45.72 o 
 -14  15   4       20.97       51.33     35.86 o 
 -13  15   4       67.81       37.44     35.79 o 
 -12  15   4      136.40      150.27     34.91 o 
 -11  15   4      176.60      123.22     34.02 o 
 -10  15   4      361.39      376.93     41.99 o 
  -9  15   4      507.28      484.90     60.71 o 
  -8  15   4      640.79      656.51     60.75 o 
  -7  15   4      764.55      770.95     55.13 o 
  -6  15   4     1549.80     1440.30     63.37 o 
  -5  15   4      420.56      420.16     38.46 o 
  -4  15   4      510.44      452.30     42.15 o 
  -3  15   4      340.84      329.65     33.39 o 
  -2  15   4      338.84      387.48     34.85 o 
  -1  15   4      968.31      927.55     47.49 o 
   0  15   4      555.82      543.52     40.86 o 
   1  15   4      687.39      658.41     43.25 o 
   2  15   4      109.73      137.33     24.10 o 
   3  15   4      194.30      192.07     26.30 o 
   4  15   4      230.93      240.32     28.25 o 
   5  15   4     1535.54     1489.21     64.48 o 
   6  15   4      427.49      363.99     35.55 o 
   7  15   4      982.25     1004.71     48.22 o 
   8  15   4      750.30      693.88     44.45 o 
   9  15   4      340.77      312.60     33.51 o 
  10  15   4      121.44      153.31     28.65 o 
  11  15   4      519.71      571.50     51.44 o 
  12  15   4        1.44      -26.86     27.13 o 
  13  15   4      165.90      223.83     36.51 o 
  14  15   4      251.30      157.92     45.58 o 
  15  15   4       88.94      145.79     40.98 o 
 -15  16   4       47.44       39.64     37.95 o 
 -14  16   4       98.23      159.30     43.39 o 
 -13  16   4       28.54       22.59     36.20 o 
 -12  16   4      191.07      237.32     38.40 o 
 -11  16   4        4.46       -6.92     28.34 o 
 -10  16   4      654.47      699.50     63.07 o 
  -9  16   4      800.30      893.38     76.75 o 
  -8  16   4      187.04      153.52     34.13 o 
  -7  16   4      210.33      304.85     40.28 o 
  -6  16   4      145.81      176.08     30.63 o 
  -5  16   4       67.66      102.90     29.99 o 
  -4  16   4      248.66      267.20     35.83 o 
  -3  16   4     1261.90     1236.84     55.94 o 
  -2  16   4      368.09      334.09     36.76 o 
  -1  16   4      171.49      134.28     26.61 o 
   0  16   4      838.02      862.65     48.94 o 
   1  16   4      275.47      285.57     32.95 o 
   2  16   4      154.27      208.06     29.16 o 
   3  16   4      132.77      166.47     26.63 o 
   4  16   4      289.14      282.15     31.39 o 
   5  16   4      386.20      406.81     36.21 o 
   6  16   4       24.03       27.05     23.60 o 
   7  16   4      451.00      505.34     40.56 o 
   8  16   4      700.16      727.51     47.82 o 
   9  16   4      121.73       86.08     36.36 o 
  10  16   4      469.96      555.72     43.95 o 
  11  16   4      230.95      226.58     33.91 o 
  12  16   4        4.56       33.28     25.94 o 
  13  16   4      153.78       92.93     38.89 o 
  14  16   4      101.56      156.00     41.90 o 
  15  16   4       36.41       80.57     38.30 o 
 -13  17   4        3.11       18.60     36.18 o 
 -12  17   4       23.47      -30.82     37.63 o 
 -11  17   4       50.35       54.73     36.03 o 
 -10  17   4      207.89      287.48     44.37 o 
  -9  17   4       80.87       28.88     30.24 o 
  -8  17   4      161.71      151.00     33.56 o 
  -7  17   4       15.55      -11.20     27.44 o 
  -6  17   4      236.96      213.82     38.90 o 
  -5  17   4       40.33       37.41     27.36 o 
  -4  17   4       74.38      100.47     28.83 o 
  -3  17   4       32.55       53.58     27.51 o 
  -2  17   4      209.92      160.85     29.98 o 
  -1  17   4      112.48      140.64     27.90 o 
   0  17   4      130.90       76.28     25.96 o 
   1  17   4       24.13       10.24     23.08 o 
   2  17   4      607.24      612.57     43.90 o 
   3  17   4       88.33       84.54     25.31 o 
   4  17   4      158.20      162.00     28.52 o 
   5  17   4       27.31       58.74     24.23 o 
   6  17   4      315.21      350.57     36.36 o 
   7  17   4      787.13      771.74     47.85 o 
   8  17   4      282.97      311.22     36.31 o 
   9  17   4      240.69      309.24     35.98 o 
  10  17   4       79.59      129.62     29.70 o 
  11  17   4       78.22      105.69     30.24 o 
  12  17   4       13.16        9.67     27.46 o 
  13  17   4       53.90       99.13     34.83 o 
 -12  18   4      659.64      761.59     89.88 o 
 -11  18   4      133.00      110.50     40.55 o 
 -10  18   4       19.47       47.80     34.87 o 
  -9  18   4      150.53      167.81     39.02 o 
  -8  18   4        4.23       11.39     31.98 o 
  -7  18   4        5.65       35.25     31.56 o 
  -6  18   4       50.60       53.25     30.07 o 
  -5  18   4      303.04      234.16     39.10 o 
  -4  18   4      306.74      329.47     41.30 o 
  -3  18   4      200.80      227.77     39.70 o 
  -2  18   4      784.74      769.36     74.27 o 
  -1  18   4       15.47       22.45     32.67 o 
   0  18   4      107.88      143.84     30.02 o 
   1  18   4       71.97       52.86     26.70 o 
   2  18   4       18.61       14.25     23.84 o 
   3  18   4      732.12      735.52     51.18 o 
   4  18   4      136.96      136.51     29.95 o 
   5  18   4     1523.78     1533.52     64.19 o 
   6  18   4      195.29      202.43     34.10 o 
   7  18   4      538.06      466.04     43.79 o 
   8  18   4      428.13      446.13     43.10 o 
   9  18   4       49.14        1.08     34.41 o 
  10  18   4       93.79      141.83     31.50 o 
  11  18   4       58.11       28.86     28.10 o 
  12  18   4       21.61       72.49     32.20 o 
 -11  19   4       29.94       58.15     43.66 o 
 -10  19   4      111.04       92.64     39.16 o 
  -9  19   4        0.19       30.58     35.38 o 
  -8  19   4      112.00      142.20     39.81 o 
  -7  19   4       40.67      101.99     35.52 o 
  -6  19   4       64.38      106.19     35.12 o 
  -5  19   4      154.66      212.31     39.52 o 
  -4  19   4       16.75        9.45     29.21 o 
  -3  19   4       51.68       28.43     33.05 o 
  -2  19   4      389.38      374.26     50.38 o 
  -1  19   4       75.95       50.17     34.55 o 
   0  19   4       99.71      139.67     34.36 o 
   1  19   4       45.05       36.37     31.12 o 
   2  19   4       29.40       33.45     35.66 o 
   3  19   4       90.79       91.24     29.52 o 
   4  19   4      326.59      356.40     41.18 o 
   5  19   4       37.72       77.56     29.56 o 
   6  19   4      123.69      141.57     33.68 o 
   7  19   4       42.45      106.10     31.48 o 
   8  19   4      217.68      200.40     36.59 o 
   9  19   4      191.40      224.22     41.45 o 
  10  19   4       54.26       81.32     32.95 o 
  11  19   4      115.80       86.48     33.08 o 
  -9  20   4       34.19       67.67     38.65 o 
  -8  20   4        2.51        3.38     36.26 o 
  -7  20   4      127.72       95.87     39.05 o 
  -6  20   4       54.34       88.84     37.14 o 
  -5  20   4       70.66       73.34     38.06 o 
  -4  20   4       27.77       39.42     35.36 o 
  -3  20   4       34.64       54.20     33.74 o 
  -2  20   4      105.43      149.54     38.22 o 
  -1  20   4        1.03      -15.19     32.41 o 
   0  20   4       92.23       76.55     35.66 o 
   1  20   4       73.62       55.80     39.99 o 
   2  20   4      447.16      426.18     48.71 o 
   3  20   4        2.40       46.80     36.61 o 
   4  20   4       92.49      141.26     36.39 o 
   5  20   4      326.36      239.92     40.35 o 
   6  20   4      163.51      164.46     35.21 o 
   7  20   4       27.87       38.75     31.88 o 
   8  20   4       87.62      102.65     44.78 o 
   9  20   4      355.59      363.04     44.45 o 
  -6  21   4        4.34       19.75     36.60 o 
  -5  21   4       57.16       60.44     38.24 o 
  -4  21   4      143.52      162.71     41.75 o 
  -3  21   4        4.95       12.15     34.03 o 
  -2  21   4       56.66       93.19     40.49 o 
  -1  21   4       24.65       16.78     44.83 o 
   0  21   4        3.34       21.29     33.86 o 
   1  21   4       26.98       19.83     35.77 o 
   2  21   4       46.41       77.15     36.70 o 
   3  21   4       19.80       57.36     36.51 o 
   4  21   4      338.64      367.25     50.16 o 
   5  21   4      595.56      661.86     64.48 o 
   6  21   4       23.44        3.79     35.47 o 
   0   1   5      863.01      898.27     15.19 o 
   1   1   5      214.61      236.27      7.35 o 
  -1   2   5      927.52      891.01     16.93 o 
   0   2   5      478.20      474.23     13.45 o 
   1   2   5     5452.39     5152.49     58.08 o 
   2   2   5      409.01      379.15     13.23 o 
  -2   3   5      667.42      602.94     15.70 o 
  -1   3   5     4050.59     3899.20     53.75 o 
   0   3   5      206.88      221.37     10.00 o 
   1   3   5      615.73      583.25     15.57 o 
   2   3   5       43.16       39.52      6.62 o 
   3   3   5     1031.98     1066.68     22.95 o 
  -3   4   5      673.39      653.39     20.37 o 
  -2   4   5     1383.97     1331.05     27.54 o 
  -1   4   5     6286.48     6186.14     80.25 o 
   0   4   5      382.70      388.12     15.23 o 
   1   4   5     1022.22     1030.27     23.19 o 
   2   4   5     1145.51     1150.92     23.90 o 
   3   4   5     1994.51     2048.67     35.18 o 
   4   4   5     3619.36     3595.46     54.80 o 
  -4   5   5     2951.02     3016.49     49.53 o 
  -3   5   5     1361.04     1449.40     29.98 o 
  -2   5   5     1313.17     1292.33     26.43 o 
  -1   5   5     4939.97     4860.12     68.20 o 
   0   5   5      575.21      520.60     15.47 o 
   1   5   5       62.28       84.58      7.71 o 
   2   5   5     1819.15     1874.74     33.68 o 
   3   5   5     1455.79     1461.77     33.47 o 
   4   5   5      419.06      429.68     16.83 o 
   5   5   5      170.01      168.33     12.46 o 
  -5   6   5     1008.81     1035.69     25.37 o 
  -4   6   5     5229.24     5576.30     79.97 o 
  -3   6   5     2153.68     2094.20     48.81 o 
  -2   6   5       88.28       97.45     10.49 o 
  -1   6   5      462.40      542.82     18.85 o 
   0   6   5      820.44      825.80     19.62 o 
   1   6   5     1232.36     1151.83     24.77 o 
   2   6   5      174.81      187.84     13.19 o 
   3   6   5      789.98      812.80     23.70 o 
   4   6   5     4829.68     4992.49     73.27 o 
   5   6   5      114.55      113.30     11.81 o 
   6   6   5       84.35      121.51     12.42 o 
  -6   7   5     1498.76     1464.66     35.58 o 
  -5   7   5     1961.87     1918.17     44.86 o 
  -4   7   5     3363.47     2992.82     52.15 o 
  -3   7   5     6280.47     6036.73     90.28 o 
  -2   7   5      174.75      193.49     12.88 o 
  -1   7   5     2324.02     2199.31     39.36 o 
   0   7   5     2548.39     2448.88     43.15 o 
   1   7   5     2508.70     2526.58     45.44 o 
   2   7   5     3011.20     3029.65     54.07 o 
   3   7   5     2775.95     2764.53     51.43 o 
   4   7   5     1676.50     1741.46     46.76 o 
   5   7   5      390.60      427.86     19.94 o 
   6   7   5      466.27      530.99     23.56 o 
   7   7   5       34.78       29.26     11.28 o 
  -7   8   5     1225.36     1205.75     33.54 o 
  -6   8   5      446.26      490.52     23.88 o 
  -5   8   5      643.25      679.63     23.80 o 
  -4   8   5      824.20      889.59     30.75 o 
  -3   8   5       37.50       61.07     11.13 o 
  -2   8   5     4656.67     4813.19     71.20 o 
  -1   8   5     3762.91     3763.89     58.72 o 
   0   8   5     1566.86     1575.07     35.41 o 
   1   8   5     4102.57     4015.96     67.16 o 
   2   8   5     1099.52     1140.37     37.78 o 
   3   8   5     1123.37     1205.16     35.14 o 
   4   8   5      440.33      487.85     23.73 o 
   5   8   5      382.63      398.71     22.08 o 
   6   8   5       45.77       64.28     12.53 o 
   7   8   5       11.81       26.49     12.03 o 
   8   8   5      106.06       93.66     15.73 o 
  -8   9   5      328.14      356.85     26.52 o 
  -7   9   5     1067.39     1035.47     40.91 o 
  -6   9   5      377.61      363.80     21.34 o 
  -5   9   5      897.54      893.83     34.64 o 
  -4   9   5     1185.93     1239.00     35.99 o 
  -3   9   5      296.89      299.61     21.48 o 
  -2   9   5     1370.85     1381.07     32.24 o 
  -1   9   5      230.02      251.11     15.86 o 
   0   9   5      379.13      400.41     26.04 o 
   1   9   5      906.14      907.83     27.58 o 
   2   9   5      255.05      259.26     17.53 o 
   3   9   5      263.46      289.07     18.37 o 
   4   9   5      370.79      397.48     22.07 o 
   5   9   5      268.58      294.41     20.03 o 
   6   9   5      343.60      360.10     22.55 o 
   7   9   5       61.07       69.44     14.89 o 
   8   9   5      319.19      339.85     25.85 o 
   9   9   5      100.79       75.64     20.29 o 
  -9  10   5      606.76      557.92     35.22 o 
  -8  10   5      636.60      599.26     33.08 o 
  -7  10   5      251.82      314.67     24.89 o 
  -6  10   5        4.52        8.87     12.32 o 
  -5  10   5      213.02      248.55     21.21 o 
  -4  10   5       87.01       88.06     14.78 o 
  -3  10   5     1402.79     1382.24     44.05 o 
  -2  10   5      252.72      252.77     17.71 o 
  -1  10   5      115.61      146.31     15.37 o 
   0  10   5     3227.97     3172.88     57.87 o 
   1  10   5       96.61      126.50     15.64 o 
   2  10   5     1164.10     1127.26     32.24 o 
   3  10   5     1279.77     1347.38     36.00 o 
   4  10   5      727.81      756.69     27.93 o 
   5  10   5      392.47      440.61     26.27 o 
   6  10   5       32.84       34.90     14.80 o 
   7  10   5      189.58      228.19     22.23 o 
   8  10   5      743.68      780.34     36.17 o 
   9  10   5      222.23      243.28     23.91 o 
  10  10   5     1981.80     1874.55     60.42 o 
 -10  11   5      196.79      181.08     28.89 o 
  -9  11   5      536.10      565.68     39.15 o 
  -8  11   5      435.20      414.71     31.46 o 
  -7  11   5      143.17      108.66     20.21 o 
  -6  11   5     1122.65     1067.44     38.73 o 
  -5  11   5      598.29      584.45     35.25 o 
  -4  11   5      910.63      945.69     32.46 o 
  -3  11   5      307.89      337.93     22.80 o 
  -2  11   5     2878.83     2792.97     58.54 o 
  -1  11   5     1391.69     1346.00     35.41 o 
   0  11   5      824.28      760.27     26.15 o 
   1  11   5     3051.66     2969.18     59.79 o 
   2  11   5       35.18       34.93     13.16 o 
   3  11   5        5.57        6.59     12.79 o 
   4  11   5        5.44       17.49     12.10 o 
   5  11   5      102.99      126.95     16.88 o 
   6  11   5     1007.06     1023.37     39.72 o 
   7  11   5      139.70      159.65     21.63 o 
   8  11   5      390.42      397.08     33.51 o 
   9  11   5      656.32      707.56     40.06 o 
  10  11   5     1178.02     1197.23     56.37 o 
  11  11   5      879.26      915.78     47.91 o 
 -11  12   5      153.31      142.02     31.01 o 
 -10  12   5      318.15      347.20     36.92 o 
  -9  12   5       63.01       42.44     24.81 o 
  -8  12   5     1331.54     1298.64     49.20 o 
  -7  12   5     2154.37     2161.55     61.80 o 
  -6  12   5      738.93      758.72     37.46 o 
  -5  12   5     1282.71     1291.44     43.30 o 
  -4  12   5     1145.38     1247.61     42.37 o 
  -3  12   5      261.90      256.22     25.76 o 
  -2  12   5      185.33      186.16     18.65 o 
  -1  12   5       65.33       62.48     15.34 o 
   0  12   5     1456.14     1417.69     43.67 o 
   1  12   5      103.06      141.40     17.71 o 
   2  12   5      343.70      351.10     22.58 o 
   3  12   5      129.29      151.80     17.17 o 
   4  12   5      862.60      864.62     32.60 o 
   5  12   5      395.52      431.95     29.85 o 
   6  12   5      817.91      784.25     37.11 o 
   7  12   5      831.83      845.14     42.38 o 
   8  12   5      299.66      324.02     31.46 o 
   9  12   5     1250.66     1115.63     53.38 o 
  10  12   5     1499.31     1393.74     56.00 o 
  11  12   5       74.82      101.28     25.81 o 
  12  12   5      704.97      748.04     48.60 o 
 -12  13   5       79.81       68.51     31.26 o 
 -11  13   5      401.33      428.50     41.44 o 
 -10  13   5       55.55      101.85     27.64 o 
  -9  13   5       70.12      128.25     29.90 o 
  -8  13   5      978.88      923.33     48.64 o 
  -7  13   5     1248.80     1317.45     49.70 o 
  -6  13   5      595.15      682.16     40.11 o 
  -5  13   5      856.48      892.52     43.07 o 
  -4  13   5     1696.08     1526.12     92.96 o 
  -3  13   5      200.79      188.59     23.32 o 
  -2  13   5      275.62      300.23     29.42 o 
  -1  13   5       68.39       59.61     18.04 o 
   0  13   5      439.33      434.26     45.46 o 
   1  13   5      250.38      240.34     23.45 o 
   2  13   5      450.04      400.56     31.77 o 
   3  13   5      389.10      337.31     29.40 o 
   4  13   5      331.50      385.08     31.24 o 
   5  13   5      839.23      847.88     42.14 o 
   6  13   5        8.31       17.15     16.43 o 
   7  13   5      123.85      115.83     27.67 o 
   8  13   5     1198.90     1118.16     62.97 o 
   9  13   5       36.02       64.09     23.53 o 
  10  13   5       21.69      -13.71     22.25 o 
  11  13   5      401.35      371.24     37.25 o 
  12  13   5      107.14       94.64     29.34 o 
  13  13   5      107.95      166.57     35.66 o 
 -13  14   5      142.30      154.38     37.12 o 
 -12  14   5      376.85      364.31     49.08 o 
 -11  14   5      164.28      210.20     34.59 o 
 -10  14   5      264.72      276.83     35.43 o 
  -9  14   5      392.12      417.67     44.61 o 
  -8  14   5       49.14       94.65     24.83 o 
  -7  14   5       30.74       22.50     21.05 o 
  -6  14   5      810.87      778.89     42.86 o 
  -5  14   5     1324.50     1272.18     60.34 o 
  -4  14   5      122.99      158.89     24.78 o 
  -3  14   5      207.65      206.23     35.29 o 
  -2  14   5     1127.30     1160.05     54.95 o 
  -1  14   5       16.39       15.29     23.38 o 
   0  14   5      161.05      169.06     25.41 o 
   1  14   5       74.26       74.66     20.61 o 
   2  14   5      464.49      454.16     34.89 o 
   3  14   5      713.38      688.84     40.28 o 
   4  14   5       50.69       56.03     20.39 o 
   5  14   5     3228.98     3010.03     80.36 o 
   6  14   5      243.47      289.89     29.16 o 
   7  14   5      599.22      601.02     40.95 o 
   8  14   5      246.24      229.15     28.74 o 
   9  14   5       25.87       23.71     24.00 o 
  10  14   5      542.40      547.55     45.82 o 
  11  14   5      101.75      117.71     29.89 o 
  12  14   5      320.13      285.78     41.71 o 
  13  14   5      137.31      106.81     34.08 o 
  14  14   5       67.33       71.86     36.91 o 
 -14  15   5      214.23      241.22     45.51 o 
 -13  15   5      238.33      197.33     47.01 o 
 -12  15   5      461.36      427.92     49.76 o 
 -11  15   5      225.23      188.32     37.57 o 
 -10  15   5      190.79      212.74     35.30 o 
  -9  15   5      233.44      248.81     35.83 o 
  -8  15   5       54.10       39.47     27.54 o 
  -7  15   5       27.10       41.31     26.66 o 
  -6  15   5      286.17      335.36     36.19 o 
  -5  15   5      756.96      631.65     41.29 o 
  -4  15   5      156.85      152.72     27.09 o 
  -3  15   5       23.60       25.06     22.24 o 
  -2  15   5     1513.45     1417.88     57.01 o 
  -1  15   5      201.20      172.71     28.51 o 
   0  15   5      291.16      305.46     32.56 o 
   1  15   5      543.77      490.38     45.07 o 
   2  15   5      160.18      131.86     25.66 o 
   3  15   5       61.01       63.76     21.10 o 
   4  15   5      103.66      128.73     30.54 o 
   5  15   5      497.79      397.97     34.33 o 
   6  15   5      463.43      476.37     37.83 o 
   7  15   5     1807.80     1757.27     66.71 o 
   8  15   5      688.48      749.12     46.18 o 
   9  15   5      230.88      211.98     29.83 o 
  10  15   5       35.62       25.02     23.39 o 
  11  15   5      181.04      216.21     42.50 o 
  12  15   5       50.53       24.24     30.06 o 
  13  15   5      284.08      243.25     42.99 o 
  14  15   5        6.72       12.79     43.23 o 
  15  15   5       26.71       47.76     40.30 o 
 -14  16   5      112.43      161.70     41.34 o 
 -13  16   5       52.11      125.16     41.65 o 
 -12  16   5      272.48      326.47     50.67 o 
 -11  16   5       10.48        5.64     33.79 o 
 -10  16   5       53.30      121.06     35.07 o 
  -9  16   5      299.13      399.50     55.68 o 
  -8  16   5      251.79      232.76     38.99 o 
  -7  16   5      469.81      457.87     45.13 o 
  -6  16   5       14.99       45.59     24.84 o 
  -5  16   5       76.81       79.15     28.37 o 
  -4  16   5      275.69      311.20     35.01 o 
  -3  16   5      158.97      169.44     29.52 o 
  -2  16   5      388.26      395.14     38.09 o 
  -1  16   5      252.54      221.27     30.39 o 
   0  16   5     1424.37     1379.60     82.85 o 
   1  16   5       36.81       34.07     23.18 o 
   2  16   5       78.56       73.11     24.69 o 
   3  16   5      243.32      320.79     33.34 o 
   4  16   5       14.43       40.81     20.45 o 
   5  16   5     1113.61     1021.19     50.71 o 
   6  16   5      858.73      868.71     48.22 o 
   7  16   5      520.20      502.20     42.76 o 
   8  16   5      134.09      164.83     29.99 o 
   9  16   5       16.42       13.98     22.70 o 
  10  16   5       55.56       80.10     34.96 o 
  11  16   5       65.79       48.94     30.44 o 
  12  16   5      239.56      303.28     40.95 o 
  13  16   5      197.62      201.44     41.80 o 
  14  16   5       59.69      122.74     40.68 o 
 -13  17   5        3.40      -37.96     42.09 o 
 -12  17   5       52.84      -10.20     37.06 o 
 -11  17   5      121.05      148.34     41.80 o 
 -10  17   5        3.06       16.72     33.04 o 
  -9  17   5      307.68      279.69     50.05 o 
  -8  17   5       41.38        2.39     30.87 o 
  -7  17   5      165.97      154.36     33.78 o 
  -6  17   5       42.04       72.41     30.35 o 
  -5  17   5       31.90       41.01     26.48 o 
  -4  17   5       93.84       83.78     29.03 o 
  -3  17   5      121.86       92.98     28.51 o 
  -2  17   5      100.57       96.10     26.48 o 
  -1  17   5      253.69      257.51     33.44 o 
   0  17   5       34.99       60.86     24.27 o 
   1  17   5      254.04      208.46     31.72 o 
   2  17   5       89.50       82.01     29.38 o 
   3  17   5      580.21      578.81     44.13 o 
   4  17   5      392.71      429.13     39.23 o 
   5  17   5     1166.00     1212.45     56.82 o 
   6  17   5      106.06      128.67     28.66 o 
   7  17   5       19.86       43.54     24.92 o 
   8  17   5      988.16      946.81     55.15 o 
   9  17   5      303.92      262.65     36.69 o 
  10  17   5        1.32       14.70     33.82 o 
  11  17   5      142.71      131.55     37.48 o 
  12  17   5       86.83      160.06     35.58 o 
  13  17   5       97.25      103.19     43.68 o 
 -12  18   5      143.28      190.10     48.29 o 
 -11  18   5       85.93      137.79     46.06 o 
 -10  18   5       28.06       60.97     38.90 o 
  -9  18   5       96.72      144.12     38.68 o 
  -8  18   5       90.26      116.17     36.75 o 
  -7  18   5       54.90       16.08     31.78 o 
  -6  18   5      102.06      117.29     33.16 o 
  -5  18   5       77.61      118.41     31.30 o 
  -4  18   5      134.95      141.69     32.33 o 
  -3  18   5      261.58      228.40     40.27 o 
  -2  18   5      128.83      111.28     31.99 o 
  -1  18   5      275.73      249.31     34.16 o 
   0  18   5       74.27       89.95     28.60 o 
   1  18   5       67.15       81.76     29.78 o 
   2  18   5      449.10      390.04     47.96 o 
   3  18   5      185.01      132.57     30.73 o 
   4  18   5        8.87       66.92     26.59 o 
   5  18   5      297.05      367.57     43.25 o 
   6  18   5      147.34      187.74     31.80 o 
   7  18   5      975.78      983.56     58.47 o 
   8  18   5      188.69      234.26     35.33 o 
   9  18   5      201.70      250.78     39.64 o 
  10  18   5       38.14        3.38     29.66 o 
  11  18   5      170.69      303.22     41.60 o 
  12  18   5        4.20      111.03     41.28 o 
 -10  19   5       76.13       65.76     42.09 o 
  -9  19   5       19.92       63.90     39.73 o 
  -8  19   5      109.27      153.85     38.69 o 
  -7  19   5      179.33      195.11     41.19 o 
  -6  19   5      245.02      235.84     42.53 o 
  -5  19   5      104.22       81.27     33.50 o 
  -4  19   5       10.17       28.18     36.67 o 
  -3  19   5        6.48       15.86     30.64 o 
  -2  19   5      127.22      161.37     46.04 o 
  -1  19   5       23.25       17.62     30.15 o 
   0  19   5      299.25      272.48     41.37 o 
   1  19   5        8.97       47.71     28.62 o 
   2  19   5       72.51       67.52     30.03 o 
   3  19   5       36.39       92.05     30.77 o 
   4  19   5      372.07      421.16     44.35 o 
   5  19   5      100.59      112.98     31.86 o 
   6  19   5     1272.04     1211.22     79.30 o 
   7  19   5       94.53       74.29     30.05 o 
   8  19   5      116.48      168.53     34.81 o 
   9  19   5       18.69       64.93     32.69 o 
  10  19   5      239.89      219.57     39.51 o 
  -8  20   5      179.80      320.23     61.36 o 
  -7  20   5        5.35       -3.20     37.00 o 
  -6  20   5      127.25      115.36     40.48 o 
  -5  20   5      393.55      405.44     62.78 o 
  -4  20   5      284.53      357.14     67.86 o 
  -3  20   5      128.33      249.90     42.17 o 
  -2  20   5       77.16       68.98     38.69 o 
  -1  20   5       73.72       36.84     35.15 o 
   0  20   5       48.35       87.15     35.75 o 
   1  20   5       39.09       91.16     36.33 o 
   2  20   5      384.26      354.16     48.48 o 
   3  20   5      259.66      295.30     42.24 o 
   4  20   5      263.72      281.24     43.92 o 
   5  20   5      393.69      423.32     46.37 o 
   6  20   5      358.61      389.61     43.74 o 
   7  20   5      418.86      416.30     45.66 o 
   8  20   5       63.24      115.17     38.28 o 
  -5  21   5       42.53       72.76     40.73 o 
  -4  21   5       26.40       24.75     36.20 o 
  -3  21   5       22.82       77.04     38.22 o 
  -2  21   5      355.01      340.01     55.51 o 
  -1  21   5       21.20       26.69     36.98 o 
   0  21   5      120.54      218.69     43.61 o 
   1  21   5       77.76      123.61     40.04 o 
   2  21   5       73.64       58.40     39.00 o 
   3  21   5      207.30      232.12     42.88 o 
   4  21   5      234.63      234.61     43.68 o 
   5  21   5      114.99      193.80     50.32 o 
   0   1   6     1857.53     1816.44     26.01 o 
   1   1   6      400.63      396.45     10.79 o 
  -1   2   6      700.59      679.34     15.98 o 
   0   2   6      251.41      268.40     10.41 o 
   1   2   6      689.26      682.75     13.98 o 
   2   2   6      680.98      720.41     16.17 o 
  -2   3   6      708.58      764.81     17.70 o 
  -1   3   6     1045.53     1155.38     22.89 o 
   0   3   6     4214.89     4095.64     52.24 o 
   1   3   6      813.63      838.76     16.44 o 
   2   3   6     1723.37     1810.32     34.14 o 
   3   3   6     1321.66     1326.97     26.48 o 
  -3   4   6     2165.65     2204.98     37.54 o 
  -2   4   6     5390.82     5549.39     73.79 o 
  -1   4   6     5420.81     5416.80     75.21 o 
   0   4   6      270.91      285.29     13.47 o 
   1   4   6     1575.51     1564.83     32.21 o 
   2   4   6     5857.55     6076.60     78.53 o 
   3   4   6     4097.83     4092.86     60.66 o 
   4   4   6     7190.36     7372.52     95.42 o 
  -4   5   6      784.24      864.98     22.63 o 
  -3   5   6      623.87      646.87     19.73 o 
  -2   5   6     2706.17     2670.25     48.00 o 
  -1   5   6     2299.49     2267.17     39.83 o 
   0   5   6     4468.86     4346.66     70.44 o 
   1   5   6     4427.61     4374.08     62.05 o 
   2   5   6     3703.96     3954.36     57.60 o 
   3   5   6     1939.59     1914.31     35.83 o 
   4   5   6     1976.27     2039.52     38.83 o 
   5   5   6      112.26      128.62     11.56 o 
  -5   6   6     2757.62     2833.73     48.76 o 
  -4   6   6      693.61      774.66     22.86 o 
  -3   6   6    12391.95    12605.80    154.51 o 
  -2   6   6     1525.47     1585.10     32.09 o 
  -1   6   6     5230.93     5080.86     73.14 o 
   0   6   6      499.70      486.31     17.38 o 
   1   6   6     1083.31     1151.03     23.86 o 
   2   6   6     2114.60     2063.11     40.54 o 
   3   6   6     8402.03     8511.92    112.81 o 
   4   6   6     2759.52     2790.06     56.25 o 
   5   6   6     1061.50     1115.94     29.00 o 
   6   6   6      922.91     1019.97     27.06 o 
  -6   7   6      388.22      479.53     20.21 o 
  -5   7   6      493.86      540.75     19.98 o 
  -4   7   6     1346.10     1312.05     31.22 o 
  -3   7   6      467.77      520.76     19.26 o 
  -2   7   6     2855.90     2926.81     51.69 o 
  -1   7   6      965.06     1008.06     24.86 o 
   0   7   6     1593.06     1586.37     32.13 o 
   1   7   6     2595.03     2631.80     47.78 o 
   2   7   6     3161.34     3117.94     56.52 o 
   3   7   6      214.48      229.46     15.56 o 
   4   7   6      477.06      513.03     22.21 o 
   5   7   6      203.98      207.87     15.18 o 
   6   7   6     1238.00     1369.00     33.85 o 
   7   7   6     2670.24     2735.07     48.48 o 
  -7   8   6      494.64      528.75     24.86 o 
  -6   8   6     1137.62     1192.95     32.65 o 
  -5   8   6       98.26      116.53     13.18 o 
  -4   8   6      431.41      421.30     19.33 o 
  -3   8   6     2269.47     2329.22     57.72 o 
  -2   8   6      145.09      153.67     13.14 o 
  -1   8   6     3330.75     3408.77     56.47 o 
   0   8   6     2095.22     2136.80     41.30 o 
   1   8   6      132.92      113.85     12.84 o 
   2   8   6      841.78      892.11     26.21 o 
   3   8   6     1938.72     2057.36     53.11 o 
   4   8   6      375.70      358.59     21.53 o 
   5   8   6      525.84      574.86     25.44 o 
   6   8   6     2038.11     2067.02     45.53 o 
   7   8   6      856.03      845.77     27.98 o 
   8   8   6     2272.25     2411.36     49.24 o 
  -8   9   6      295.04      351.35     26.16 o 
  -7   9   6      558.48      578.43     30.14 o 
  -6   9   6     1432.92     1356.16     36.27 o 
  -5   9   6      522.78      546.75     23.36 o 
  -4   9   6      433.20      398.89     22.79 o 
  -3   9   6      540.85      555.96     23.55 o 
  -2   9   6     2432.46     2330.02     44.68 o 
  -1   9   6      710.00      715.84     23.94 o 
   0   9   6     3307.20     3295.98     60.51 o 
   1   9   6     1033.35     1088.41     30.06 o 
   2   9   6     1855.06     1825.22     40.83 o 
   3   9   6      938.78      947.11     38.87 o 
   4   9   6      248.94      281.27     19.74 o 
   5   9   6     1412.92     1416.58     39.43 o 
   6   9   6       25.60       25.40     12.95 o 
   7   9   6     1033.17     1086.42     35.43 o 
   8   9   6     2800.25     2599.83     62.62 o 
   9   9   6      762.06      761.76     37.91 o 
  -9  10   6        0.24       13.06     17.61 o 
  -8  10   6     2686.43     2771.38     66.92 o 
  -7  10   6      673.55      721.41     38.40 o 
  -6  10   6      599.03      616.26     28.62 o 
  -5  10   6     1271.38     1112.37     34.47 o 
  -4  10   6     1069.58     1076.60     37.35 o 
  -3  10   6      703.04      712.43     31.47 o 
  -2  10   6      162.11      141.54     14.77 o 
  -1  10   6     3605.54     3650.24     67.69 o 
   0  10   6      460.03      451.92     25.69 o 
   1  10   6     2099.64     2018.34     64.40 o 
   2  10   6      410.86      437.59     22.18 o 
   3  10   6      590.59      587.72     25.92 o 
   4  10   6      485.54      509.36     27.69 o 
   5  10   6      402.50      434.80     27.48 o 
   6  10   6       67.86      104.61     16.58 o 
   7  10   6     2232.44     2124.41     57.57 o 
   8  10   6       33.54       36.44     17.61 o 
   9  10   6     2372.66     2147.17     58.37 o 
  10  10   6      248.86      285.60     27.88 o 
 -10  11   6      159.66      183.65     28.45 o 
  -9  11   6      833.58      831.78     42.77 o 
  -8  11   6     2325.11     2253.90     60.90 o 
  -7  11   6      781.15      760.28     39.48 o 
  -6  11   6      250.39      254.17     23.32 o 
  -5  11   6      130.68      149.20     17.58 o 
  -4  11   6      948.03      895.89     32.37 o 
  -3  11   6     1154.24     1201.13     36.25 o 
  -2  11   6       54.66       38.07     13.40 o 
  -1  11   6      760.25      743.30     32.71 o 
   0  11   6     1935.36     1956.63     49.59 o 
   1  11   6     1294.30     1303.76     39.01 o 
   2  11   6     1276.83     1284.43     39.94 o 
   3  11   6      638.71      722.80     28.82 o 
   4  11   6      595.93      596.97     27.12 o 
   5  11   6      719.84      730.35     32.75 o 
   6  11   6      528.97      570.23     34.59 o 
   7  11   6     1093.38     1098.45     42.65 o 
   8  11   6      676.25      707.28     36.93 o 
   9  11   6      121.42      110.33     23.32 o 
  10  11   6      916.84      820.88     48.23 o 
  11  11   6      157.94      159.65     33.42 o 
 -11  12   6       20.35      -23.99     23.99 o 
 -10  12   6      252.96      295.49     34.27 o 
  -9  12   6     1751.87     1461.38     83.10 o 
  -8  12   6      105.37      126.60     23.07 o 
  -7  12   6      628.44      638.02     36.85 o 
  -6  12   6       21.69       45.39     19.06 o 
  -5  12   6      186.04      207.63     23.19 o 
  -4  12   6     1499.93     1384.52     40.94 o 
  -3  12   6      580.16      560.17     29.61 o 
  -2  12   6      849.93      834.07     37.54 o 
  -1  12   6      173.21      148.38     18.62 o 
   0  12   6      410.93      445.74     27.43 o 
   1  12   6       38.84       50.78     14.43 o 
   2  12   6      150.48      153.14     18.05 o 
   3  12   6       32.73       53.25     14.64 o 
   4  12   6      288.93      273.49     22.70 o 
   5  12   6      458.99      476.29     33.25 o 
   6  12   6      673.93      738.06     42.92 o 
   7  12   6      251.58      303.66     31.59 o 
   8  12   6     1823.45     1793.10     72.91 o 
   9  12   6     1519.37     1369.07     57.38 o 
  10  12   6      706.35      728.26     48.40 o 
  11  12   6       72.38       66.93     27.40 o 
  12  12   6       65.34       67.17     28.38 o 
 -12  13   6      434.05      431.04     59.03 o 
 -11  13   6      316.65      353.09     45.67 o 
 -10  13   6       93.27      127.72     29.84 o 
  -9  13   6      220.99      201.42     30.47 o 
  -8  13   6      215.85      258.17     31.44 o 
  -7  13   6      503.26      516.55     35.67 o 
  -6  13   6     1941.75     1851.66     57.95 o 
  -5  13   6     2534.68     2473.70     72.24 o 
  -4  13   6     1497.86     1457.26     52.61 o 
  -3  13   6      614.72      644.90     59.21 o 
  -2  13   6       52.68       43.98     20.56 o 
  -1  13   6      114.01      149.07     21.11 o 
   0  13   6      101.76      113.65     23.05 o 
   1  13   6     1272.97     1310.22     45.66 o 
   2  13   6      138.52       90.07     19.47 o 
   3  13   6      225.93      233.79     27.33 o 
   4  13   6      845.96      859.95     58.65 o 
   5  13   6       89.72      105.53     21.57 o 
   6  13   6      331.35      336.58     31.27 o 
   7  13   6      137.19      113.17     22.32 o 
   8  13   6       14.48        5.03     25.72 o 
   9  13   6       80.30       94.67     26.05 o 
  10  13   6      542.21      652.97     48.90 o 
  11  13   6       98.57      109.88     30.22 o 
  12  13   6       84.78       99.92     33.85 o 
  13  13   6      165.94      151.42     38.57 o 
 -13  14   6      300.40      419.85     48.33 o 
 -12  14   6      309.04      377.36     47.50 o 
 -11  14   6      534.26      558.45     55.83 o 
 -10  14   6       32.46       17.75     26.90 o 
  -9  14   6      119.84       64.66     26.47 o 
  -8  14   6      149.63      154.68     28.54 o 
  -7  14   6       62.32       50.17     22.53 o 
  -6  14   6      295.42      276.31     31.10 o 
  -5  14   6      104.11       84.04     25.76 o 
  -4  14   6      431.93      450.19     38.31 o 
  -3  14   6     1332.41     1400.98     62.58 o 
  -2  14   6       93.11       77.00     22.47 o 
  -1  14   6     1547.76     1483.22     55.26 o 
   0  14   6     2936.93     2699.90     87.16 o 
   1  14   6       29.09       20.91     18.87 o 
   2  14   6     3468.63     3315.15     95.22 o 
   3  14   6      118.24      154.14     24.69 o 
   4  14   6     1643.60     1684.00     57.69 o 
   5  14   6      610.67      616.45     39.11 o 
   6  14   6     1639.79     1585.07     57.42 o 
   7  14   6     1494.56     1515.60     58.66 o 
   8  14   6     1954.38     1719.19     71.38 o 
   9  14   6      758.95      699.01     49.27 o 
  10  14   6      357.71      431.58     45.37 o 
  11  14   6      762.80      769.98     56.96 o 
  12  14   6       29.50       55.77     30.43 o 
  13  14   6       57.88       13.73     34.50 o 
  14  14   6       35.73       42.62     38.97 o 
 -14  15   6       76.89       96.79     41.15 o 
 -13  15   6       69.66       91.40     38.70 o 
 -12  15   6       55.38       57.76     36.04 o 
 -11  15   6      204.62      278.23     44.63 o 
 -10  15   6       37.26       40.28     30.65 o 
  -9  15   6       63.07       83.28     40.53 o 
  -8  15   6      104.28      100.48     31.80 o 
  -7  15   6       60.49       86.58     27.85 o 
  -6  15   6      271.21      222.79     30.13 o 
  -5  15   6       49.35       64.45     22.21 o 
  -4  15   6      499.66      545.06     39.99 o 
  -3  15   6     1265.08     1340.55     60.28 o 
  -2  15   6      739.22      756.47     56.12 o 
  -1  15   6      193.05      199.69     28.28 o 
   0  15   6     2339.54     2299.73     73.52 o 
   1  15   6      881.65      936.66     47.73 o 
   2  15   6      293.14      266.68     30.71 o 
   3  15   6     1393.39     1321.79     53.57 o 
   4  15   6      565.21      611.99     39.96 o 
   5  15   6       73.51       52.99     32.52 o 
   6  15   6      932.94      942.97     47.35 o 
   7  15   6       56.83       79.91     24.49 o 
   8  15   6       71.60      135.12     28.83 o 
   9  15   6      163.33      181.86     28.71 o 
  10  15   6       23.25       32.49     25.66 o 
  11  15   6       48.74       43.34     30.40 o 
  12  15   6      106.01      121.31     36.29 o 
  13  15   6        1.37       16.25     30.99 o 
  14  15   6        4.86        2.61     34.62 o 
  15  15   6       16.85       32.19     38.42 o 
 -14  16   6       33.57       19.17     56.89 o 
 -13  16   6       12.78       69.84     41.79 o 
 -12  16   6      116.45      267.39     48.91 o 
 -11  16   6      107.79      254.19     48.45 o 
 -10  16   6       83.57      107.77     38.58 o 
  -9  16   6      212.58      277.54     45.54 o 
  -8  16   6      203.49      141.88     46.35 o 
  -7  16   6      118.70       75.18     30.87 o 
  -6  16   6       91.69       77.30     28.32 o 
  -5  16   6       71.30       31.68     29.64 o 
  -4  16   6      165.08      202.69     30.51 o 
  -3  16   6      924.99      964.09     50.62 o 
  -2  16   6      451.60      503.43     38.99 o 
  -1  16   6      712.70      637.91     47.47 o 
   0  16   6     1843.42     1688.80     84.07 o 
   1  16   6      103.90      105.82     32.27 o 
   2  16   6     1385.36     1474.04     73.61 o 
   3  16   6      324.52      336.07     39.59 o 
   4  16   6     1176.22     1273.03     55.67 o 
   5  16   6      348.30      353.24     37.89 o 
   6  16   6      513.36      538.75     41.85 o 
   7  16   6      123.69      166.64     29.94 o 
   8  16   6      130.06      221.11     32.48 o 
   9  16   6      268.80      247.33     37.33 o 
  10  16   6       54.98       39.65     29.76 o 
  11  16   6       71.12      136.61     32.24 o 
  12  16   6      112.98      115.36     38.18 o 
  13  16   6      156.44      122.65     39.25 o 
  14  16   6       16.11       39.08     38.68 o 
 -13  17   6       19.25       24.33     59.52 o 
 -12  17   6        3.32       24.68     40.97 o 
 -11  17   6      125.76      157.58     46.57 o 
 -10  17   6       96.89      163.48     47.36 o 
  -9  17   6       31.04       97.42     45.36 o 
  -8  17   6       14.48       44.44     35.20 o 
  -7  17   6      188.26      197.69     36.94 o 
  -6  17   6      159.23      222.71     35.06 o 
  -5  17   6       58.36       12.57     29.18 o 
  -4  17   6      309.37      291.14     38.65 o 
  -3  17   6      812.87      708.76     58.20 o 
  -2  17   6      264.80      255.94     33.50 o 
  -1  17   6      191.59      175.91     29.52 o 
   0  17   6      335.98      312.16     35.74 o 
   1  17   6      462.99      411.44     39.78 o 
   2  17   6      384.36      368.51     37.98 o 
   3  17   6     1285.14     1256.84     57.79 o 
   4  17   6       20.71       43.44     28.99 o 
   5  17   6     1614.31     1571.83     68.47 o 
   6  17   6      517.09      559.35     44.04 o 
   7  17   6      575.42      575.09     49.31 o 
   8  17   6      144.14      237.01     36.43 o 
   9  17   6       13.67       11.32     28.58 o 
  10  17   6       67.35        5.35     38.51 o 
  11  17   6      119.80      106.22     34.43 o 
  12  17   6      228.74      241.91     49.48 o 
  13  17   6       14.05       30.12     32.49 o 
 -11  18   6       26.43        9.47     38.92 o 
 -10  18   6       55.32        4.60     56.79 o 
  -9  18   6       68.47       74.96     50.55 o 
  -8  18   6       12.21       68.03     40.34 o 
  -7  18   6       23.05        2.95     39.03 o 
  -6  18   6       24.91       50.90     30.22 o 
  -5  18   6       70.49       55.39     28.87 o 
  -4  18   6      126.09      126.58     34.30 o 
  -3  18   6      194.74      157.15     38.52 o 
  -2  18   6      113.99      119.85     28.90 o 
  -1  18   6       84.02       65.19     27.63 o 
   0  18   6      334.12      366.53     41.23 o 
   1  18   6       34.36       -8.97     28.63 o 
   2  18   6       35.61       65.85     26.90 o 
   3  18   6      415.85      455.27     52.92 o 
   4  18   6     1954.17     1964.89     73.30 o 
   5  18   6      123.60       61.78     28.45 o 
   6  18   6       82.53      129.92     34.29 o 
   7  18   6       32.81       54.81     29.09 o 
   8  18   6     1205.84     1261.80     75.65 o 
   9  18   6      252.88      265.44     41.63 o 
  10  18   6      123.07      132.68     37.68 o 
  11  18   6       56.93       43.34     34.59 o 
  -9  19   6      111.32      168.33     47.01 o 
  -8  19   6      229.39      176.33     52.05 o 
  -7  19   6      345.94      332.20     57.73 o 
  -6  19   6      202.43      158.14     77.56 o 
  -5  19   6      122.41      113.61     37.77 o 
  -4  19   6       26.53      -11.96     31.96 o 
  -3  19   6      164.04      128.59     38.27 o 
  -2  19   6       17.96       46.13     34.51 o 
  -1  19   6       17.57       27.30     33.16 o 
   0  19   6        3.85        9.50     36.47 o 
   1  19   6       86.96      151.87     36.48 o 
   2  19   6      121.75       92.16     32.62 o 
   3  19   6      244.29      208.86     36.79 o 
   4  19   6      394.56      293.25     39.49 o 
   5  19   6      176.46      180.88     36.84 o 
   6  19   6      165.67      147.25     37.77 o 
   7  19   6      276.33      283.98     47.00 o 
   8  19   6      126.03      166.05     37.95 o 
   9  19   6       83.13       73.72     49.20 o 
  -7  20   6      138.62      267.08     55.57 o 
  -6  20   6      629.25      757.30    104.31 o 
  -5  20   6      593.69      634.36    103.14 o 
  -4  20   6      173.31      181.73     51.76 o 
  -3  20   6       65.47       32.56     36.53 o 
  -2  20   6       78.22       90.90     36.68 o 
  -1  20   6       29.40       73.87     32.89 o 
   0  20   6       29.21       -2.23     35.05 o 
   1  20   6       37.94       10.00     37.92 o 
   2  20   6      222.31      207.03     40.43 o 
   3  20   6      327.54      369.44     45.09 o 
   4  20   6      285.18      266.05     41.55 o 
   5  20   6       90.03      147.48     38.59 o 
   6  20   6      638.58      615.95     58.84 o 
   7  20   6      215.43      237.34     43.37 o 
  -4  21   6       95.00       40.42     47.06 o 
  -3  21   6      220.57      156.16     57.74 o 
  -2  21   6       19.47        9.55     43.78 o 
  -1  21   6       24.57        8.85     59.68 o 
   0  21   6       96.70       87.06     45.79 o 
   1  21   6       94.68       -4.04     46.57 o 
   2  21   6        7.10       61.90     42.34 o 
   3  21   6       87.17       60.56     45.78 o 
   4  21   6       74.55      110.35     43.51 o 
   0   1   7      209.18      216.61      9.57 o 
   1   1   7      206.58      235.23      9.42 o 
  -1   2   7     4629.74     4663.20     64.95 o 
   0   2   7     3372.00     3266.96     45.48 o 
   1   2   7     4867.35     4897.96     60.37 o 
   2   2   7      523.98      572.22     21.05 o 
  -2   3   7     1499.13     1488.92     26.92 o 
  -1   3   7      629.66      617.82     16.89 o 
   0   3   7     1373.99     1406.41     24.52 o 
   1   3   7     1358.67     1367.71     24.19 o 
   2   3   7     6263.94     6394.16     72.87 o 
   3   3   7      282.13      342.79     13.31 o 
  -3   4   7      160.83      176.07     11.91 o 
  -2   4   7     4928.71     4977.96     68.93 o 
  -1   4   7     5668.29     5666.48     79.16 o 
   0   4   7     9176.38     9240.12    110.23 o 
   1   4   7     4088.44     4242.93     56.28 o 
   2   4   7     5739.59     5794.62     78.06 o 
   3   4   7     1049.45      979.76     23.49 o 
   4   4   7     1109.73     1252.21     28.00 o 
  -4   5   7      585.67      594.03     19.60 o 
  -3   5   7     5333.36     5609.36     77.59 o 
  -2   5   7     1867.16     1968.15     35.95 o 
  -1   5   7     2811.27     2703.39     44.82 o 
   0   5   7     3427.57     3158.86     54.29 o 
   1   5   7      894.91      920.54     25.61 o 
   2   5   7     1924.47     2001.22     37.01 o 
   3   5   7     3569.61     3865.45     60.14 o 
   4   5   7     3524.36     3601.17     58.16 o 
   5   5   7      946.22     1047.26     26.70 o 
  -5   6   7      988.08     1049.06     27.62 o 
  -4   6   7     3361.30     3308.09     56.13 o 
  -3   6   7     1118.62     1068.65     27.21 o 
  -2   6   7     3153.77     3330.32     51.94 o 
  -1   6   7     8380.43     8319.17    132.44 o 
   0   6   7     7322.88     7184.16    107.08 o 
   1   6   7     2456.45     2465.73     43.56 o 
   2   6   7     7597.17     8244.83    108.63 o 
   3   6   7      688.21      804.49     24.08 o 
   4   6   7       70.54       82.15     10.94 o 
   5   6   7     4687.04     4815.19     75.79 o 
   6   6   7      905.85      891.58     26.21 o 
  -6   7   7     2020.61     2106.00     40.67 o 
  -5   7   7      550.46      575.57     20.79 o 
  -4   7   7      257.60      270.25     15.76 o 
  -3   7   7     4543.40     4458.53     81.91 o 
  -2   7   7     2316.15     2344.78     49.88 o 
  -1   7   7     5815.12     5735.75     86.03 o 
   0   7   7      768.56      799.53     21.14 o 
   1   7   7     3438.81     3606.04     55.31 o 
   2   7   7     2464.65     2368.36     46.86 o 
   3   7   7       72.35       75.27     11.83 o 
   4   7   7     1137.60     1136.16     28.98 o 
   5   7   7      695.58      754.21     25.49 o 
   6   7   7      504.72      564.83     23.62 o 
   7   7   7     1376.16     1427.85     43.33 o 
  -7   8   7      551.44      605.76     25.18 o 
  -6   8   7      756.19      818.61     27.41 o 
  -5   8   7      342.16      339.59     18.83 o 
  -4   8   7      162.33      193.65     17.95 o 
  -3   8   7       59.82       77.92     11.17 o 
  -2   8   7      870.85      921.44     27.39 o 
  -1   8   7      584.11      621.49     21.02 o 
   0   8   7       81.45       94.68     10.01 o 
   1   8   7      927.12      900.57     30.34 o 
   2   8   7     3705.42     3707.82     60.42 o 
   3   8   7     1353.24     1416.87     36.36 o 
   4   8   7     1531.56     1590.68     43.72 o 
   5   8   7     1637.26     1568.82     50.56 o 
   6   8   7     2627.98     2530.75     52.65 o 
   7   8   7      546.73      572.28     26.21 o 
   8   8   7     1588.99     1635.50     51.94 o 
  -8   9   7       72.39      103.64     19.17 o 
  -7   9   7     1161.01     1179.02     37.01 o 
  -6   9   7      638.96      642.98     28.86 o 
  -5   9   7      381.12      402.93     26.58 o 
  -4   9   7      678.20      718.76     26.84 o 
  -3   9   7     1453.20     1484.28     36.93 o 
  -2   9   7      597.16      633.08     36.56 o 
  -1   9   7     1842.36     1902.86     40.13 o 
   0   9   7      398.90      437.96     19.35 o 
   1   9   7     1375.66     1362.27     37.81 o 
   2   9   7      235.94      254.59     16.54 o 
   3   9   7      538.10      572.04     26.94 o 
   4   9   7      378.32      393.83     23.55 o 
   5   9   7      424.81      491.03     27.05 o 
   6   9   7      768.00      737.73     30.79 o 
   7   9   7      805.54      798.15     31.99 o 
   8   9   7     1132.70     1079.20     40.09 o 
   9   9   7     1742.12     1736.12     50.49 o 
  -9  10   7     6262.04     5755.35    112.14 o 
  -8  10   7     1812.45     1725.89     53.23 o 
  -7  10   7     2403.14     2385.33     67.19 o 
  -6  10   7     1149.20     1139.33     37.05 o 
  -5  10   7      897.79      936.80     32.97 o 
  -4  10   7       16.96       11.33     12.26 o 
  -3  10   7      218.07      233.05     18.66 o 
  -2  10   7      755.54      713.15     29.69 o 
  -1  10   7      559.63      620.82     25.83 o 
   0  10   7      842.82      969.92     50.66 o 
   1  10   7      840.09      876.69     34.90 o 
   2  10   7      202.70      228.59     25.72 o 
   3  10   7      372.78      357.65     34.51 o 
   4  10   7      516.17      552.11     39.60 o 
   5  10   7      193.41      216.81     21.09 o 
   6  10   7      428.12      453.27     34.97 o 
   7  10   7      219.76      260.86     30.75 o 
   8  10   7      669.67      683.88     38.41 o 
   9  10   7      395.71      426.53     33.18 o 
  10  10   7      646.02      634.71     45.55 o 
 -10  11   7      689.62      668.28     53.19 o 
  -9  11   7      316.41      312.70     32.31 o 
  -8  11   7      656.33      645.97     57.44 o 
  -7  11   7      732.21      826.54     37.83 o 
  -6  11   7      751.54      754.01     35.69 o 
  -5  11   7      489.32      478.25     28.48 o 
  -4  11   7      798.98      844.76     32.19 o 
  -3  11   7      730.98      747.93     31.63 o 
  -2  11   7      294.54      289.24     22.07 o 
  -1  11   7       20.23       33.65     14.13 o 
   0  11   7     3240.88     3120.82     72.72 o 
   1  11   7      799.82      742.83     46.63 o 
   2  11   7      160.02      158.18     17.44 o 
   3  11   7       44.66       50.02     13.54 o 
   4  11   7       18.02       31.97     13.10 o 
   5  11   7      549.09      570.89     48.55 o 
   6  11   7       53.04       72.46     22.54 o 
   7  11   7     1006.29     1145.32     45.14 o 
   8  11   7      749.94      773.65     40.86 o 
   9  11   7     1853.12     1725.03     60.13 o 
  10  11   7      798.51      764.71     52.01 o 
  11  11   7      422.55      366.53     41.41 o 
 -11  12   7      168.78      207.91     39.84 o 
 -10  12   7      562.71      656.38     52.58 o 
  -9  12   7      255.91      268.10     40.49 o 
  -8  12   7     2308.26     2240.52     67.48 o 
  -7  12   7      683.73      563.86     42.88 o 
  -6  12   7     2401.35     2450.44     62.75 o 
  -5  12   7     2983.94     2743.47     65.74 o 
  -4  12   7     1557.07     1450.75     44.60 o 
  -3  12   7     2318.46     2232.61     74.68 o 
  -2  12   7      827.94      799.71     37.08 o 
  -1  12   7     5332.07     5065.82     99.13 o 
   0  12   7      801.56      835.82     40.44 o 
   1  12   7      909.01      889.34     39.89 o 
   2  12   7      776.79      801.21     40.89 o 
   3  12   7     1279.40     1159.80     38.93 o 
   4  12   7      510.92      522.88     29.59 o 
   5  12   7       60.47       72.47     17.84 o 
   6  12   7     1483.30     1449.82     54.69 o 
   7  12   7       98.82       70.12     25.37 o 
   8  12   7      830.64      889.11     49.40 o 
   9  12   7      587.82      584.55     45.31 o 
  10  12   7      349.28      413.33     41.50 o 
  11  12   7        5.28        9.38     33.56 o 
  12  12   7      376.34      348.99     41.40 o 
 -12  13   7       19.13       29.95     29.52 o 
 -11  13   7      621.47      650.84     52.07 o 
 -10  13   7     1232.67     1154.80     73.09 o 
  -9  13   7      121.73      142.51     31.16 o 
  -8  13   7      101.49      112.27     26.06 o 
  -7  13   7      794.21      806.85     52.39 o 
  -6  13   7      232.30      247.92     36.16 o 
  -5  13   7      947.10      916.99     44.43 o 
  -4  13   7      331.48      310.31     33.42 o 
  -3  13   7       98.80      102.33     22.24 o 
  -2  13   7      477.24      493.30     31.28 o 
  -1  13   7     1202.83     1228.70     44.23 o 
   0  13   7     1282.08     1191.15     42.69 o 
   1  13   7      591.73      568.75     37.71 o 
   2  13   7        5.64       14.61     15.57 o 
   3  13   7      710.36      754.16     42.69 o 
   4  13   7       75.45       93.22     21.25 o 
   5  13   7     1225.64     1240.95     62.49 o 
   6  13   7      525.77      522.52     36.71 o 
   7  13   7      686.98      717.86     51.69 o 
   8  13   7      988.20     1081.39     55.03 o 
   9  13   7      337.28      368.56     41.21 o 
  10  13   7      291.73      304.32     39.55 o 
  11  13   7      164.43      157.57     33.63 o 
  12  13   7      414.87      403.92     45.18 o 
  13  13   7      180.21       99.19     37.97 o 
 -13  14   7      628.81      534.65     58.07 o 
 -12  14   7      453.00      550.10     56.37 o 
 -11  14   7      212.06      212.18     40.17 o 
 -10  14   7      358.99      292.61     53.23 o 
  -9  14   7       35.03       64.44     30.92 o 
  -8  14   7       91.37      120.46     32.01 o 
  -7  14   7       69.62       91.05     26.36 o 
  -6  14   7     1204.54     1084.18     48.90 o 
  -5  14   7     1028.59     1006.61     46.84 o 
  -4  14   7     3932.10     3657.29     94.27 o 
  -3  14   7     1699.44     1734.52     59.91 o 
  -2  14   7     1702.22     1777.08     65.52 o 
  -1  14   7     2908.50     2781.41     78.12 o 
   0  14   7     1256.39     1126.88     63.91 o 
   1  14   7      428.73      421.85     49.53 o 
   2  14   7      183.71      196.00     27.10 o 
   3  14   7      153.16      108.44     28.26 o 
   4  14   7     1808.54     1815.04     76.22 o 
   5  14   7      654.35      563.38     49.88 o 
   6  14   7      880.48      816.59     52.38 o 
   7  14   7      664.97      691.05     56.33 o 
   8  14   7      493.08      403.20     38.51 o 
   9  14   7      679.56      799.13     56.66 o 
  10  14   7      189.82      196.73     36.31 o 
  11  14   7      101.17      159.90     34.69 o 
  12  14   7      285.20      302.38     44.03 o 
  13  14   7      194.44      186.11     42.92 o 
  14  14   7      160.08      207.31     43.81 o 
 -14  15   7      314.59      379.34     57.93 o 
 -13  15   7      124.02      188.71     53.94 o 
 -12  15   7        7.13       -2.53     36.20 o 
 -11  15   7      241.20      254.71     47.61 o 
 -10  15   7       98.05      146.08     42.29 o 
  -9  15   7      807.79      718.92     99.42 o 
  -8  15   7      387.45      383.19     48.60 o 
  -7  15   7      520.08      509.23     48.77 o 
  -6  15   7      192.12      168.07     28.02 o 
  -5  15   7       89.17       92.00     24.15 o 
  -4  15   7      650.12      708.42     43.24 o 
  -3  15   7     1653.25     1603.26     82.18 o 
  -2  15   7      837.55      954.55     59.20 o 
  -1  15   7      108.52      117.73     25.25 o 
   0  15   7      539.74      558.88     54.07 o 
   1  15   7       86.97       93.51     24.28 o 
   2  15   7      398.49      405.61     43.50 o 
   3  15   7      378.06      368.80     34.37 o 
   4  15   7      903.10      983.06     55.22 o 
   5  15   7       44.82       85.51     22.49 o 
   6  15   7      306.03      292.23     32.35 o 
   7  15   7     1511.79     1404.07     61.97 o 
   8  15   7      833.32      863.46     51.79 o 
   9  15   7      217.83      219.22     33.81 o 
  10  15   7      491.88      562.74     52.08 o 
  11  15   7      259.03      306.64     48.98 o 
  12  15   7        8.58       27.61     34.65 o 
  13  15   7      380.51      387.81     53.26 o 
  14  15   7      382.48      396.74     53.44 o 
 -13  16   7      237.29      299.60     53.07 o 
 -12  16   7      351.10      329.85     56.46 o 
 -11  16   7       62.67       34.74     42.30 o 
 -10  16   7        9.70       34.62     37.42 o 
  -9  16   7       35.81       39.28     34.30 o 
  -8  16   7       16.21      -14.19     32.11 o 
  -7  16   7       47.72       12.76     32.35 o 
  -6  16   7      133.08      134.28     38.20 o 
  -5  16   7      149.17      136.30     28.82 o 
  -4  16   7       34.96       23.29     22.42 o 
  -3  16   7      334.22      363.93     36.09 o 
  -2  16   7       19.63       40.91     22.26 o 
  -1  16   7     1542.36     1585.10     66.84 o 
   0  16   7      556.96      561.59     41.72 o 
   1  16   7      812.79      870.67     56.40 o 
   2  16   7      201.28      174.25     29.67 o 
   3  16   7      479.36      504.29     47.78 o 
   4  16   7       26.27       45.81     26.77 o 
   5  16   7     1343.17     1472.82     60.75 o 
   6  16   7      543.48      562.27     45.93 o 
   7  16   7      813.17      794.43     52.20 o 
   8  16   7      320.13      324.62     38.19 o 
   9  16   7      366.94      342.77     39.84 o 
  10  16   7       56.58       62.60     29.32 o 
  11  16   7       45.37       27.49     38.93 o 
  12  16   7       80.21      118.90     42.08 o 
  13  16   7       53.88       96.20     42.45 o 
 -12  17   7       11.70       14.20     39.40 o 
 -11  17   7       29.64       89.66     44.72 o 
 -10  17   7       14.48       81.91     35.45 o 
  -9  17   7       95.61      132.63     41.61 o 
  -8  17   7        9.39       26.51     33.89 o 
  -7  17   7      162.40      108.29     67.01 o 
  -6  17   7       18.91       39.46     38.67 o 
  -5  17   7       90.46      152.86     36.69 o 
  -4  17   7      158.73      163.00     36.49 o 
  -3  17   7       20.00       49.66     26.65 o 
  -2  17   7      233.55      315.92     42.60 o 
  -1  17   7        8.52       54.83     26.19 o 
   0  17   7      437.76      422.36     41.60 o 
   1  17   7      771.10      789.07     69.96 o 
   2  17   7      633.35      552.75     59.44 o 
   3  17   7      611.98      626.55     45.21 o 
   4  17   7      576.30      575.97     48.23 o 
   5  17   7      809.36      780.71     69.19 o 
   6  17   7      259.36      254.39     36.02 o 
   7  17   7      395.30      463.75     43.58 o 
   8  17   7      518.78      550.04     48.56 o 
   9  17   7       54.74      120.64     32.40 o 
  10  17   7      246.99      263.69     46.65 o 
  11  17   7      109.00       77.86     39.86 o 
  12  17   7      166.95      122.71     37.70 o 
 -11  18   7      241.51      195.23     50.15 o 
 -10  18   7       98.86      125.75     43.72 o 
  -9  18   7      170.67      355.03     61.07 o 
  -8  18   7      202.52      207.07     47.54 o 
  -7  18   7      102.24      151.64     44.28 o 
  -6  18   7        4.92      -15.78     36.48 o 
  -5  18   7       15.16       -8.13     36.45 o 
  -4  18   7      229.00      196.12     41.50 o 
  -3  18   7      127.16      178.67     42.11 o 
  -2  18   7       94.59       97.66     34.62 o 
  -1  18   7       30.95       46.41     30.78 o 
   0  18   7       25.17       50.79     30.20 o 
   1  18   7      153.58      211.35     39.79 o 
   2  18   7      151.25      165.86     37.71 o 
   3  18   7      900.17      914.58     90.04 o 
   4  18   7      603.44      538.37     57.52 o 
   5  18   7      814.88      866.66     62.33 o 
   6  18   7      209.25      190.47     38.26 o 
   7  18   7      130.25       96.44     33.86 o 
   8  18   7      146.73      141.12     36.01 o 
   9  18   7      139.43      103.22     33.04 o 
  10  18   7      257.33      348.74     51.05 o 
  11  18   7       30.81       13.53     33.53 o 
  -9  19   7      160.12      191.58     58.03 o 
  -8  19   7       79.51       92.78     44.93 o 
  -7  19   7      103.90       91.96     45.15 o 
  -6  19   7      101.17      133.06     58.97 o 
  -5  19   7       26.76       41.80     37.75 o 
  -4  19   7       57.44       72.94     41.21 o 
  -3  19   7       26.61       42.28     39.56 o 
  -2  19   7       12.05       47.87     37.62 o 
  -1  19   7       12.88       40.60     32.23 o 
   0  19   7       28.51       70.78     33.85 o 
   1  19   7      189.01      174.36     41.61 o 
   2  19   7      120.49      204.40     40.17 o 
   3  19   7     1147.46     1112.14     85.04 o 
   4  19   7      305.59      264.45     59.25 o 
   5  19   7      674.59      663.93     60.02 o 
   6  19   7      153.36      146.68     40.49 o 
   7  19   7      387.79      399.70     52.61 o 
   8  19   7      231.06      218.32     47.91 o 
   9  19   7      130.08      113.38     47.00 o 
  -6  20   7      109.45      170.81     69.93 o 
  -5  20   7       21.09      -12.81     39.24 o 
  -4  20   7      144.50      194.50     48.17 o 
  -3  20   7       12.34      -19.24     42.21 o 
  -2  20   7       67.67      149.23     48.58 o 
  -1  20   7       30.05       -8.53     39.51 o 
   0  20   7       32.55       19.20     39.43 o 
   1  20   7       19.44      -19.00     35.76 o 
   2  20   7       28.88       39.31     34.90 o 
   3  20   7      284.84      323.24     50.05 o 
   4  20   7      177.87      140.38     42.95 o 
   5  20   7      223.03      205.27     43.93 o 
   6  20   7      118.10      149.70     43.60 o 
  -2  21   7       57.14       40.17     48.13 o 
  -1  21   7       30.92       24.20     44.20 o 
   0  21   7       36.22       51.23     50.72 o 
   1  21   7      124.66      163.86     75.61 o 
   2  21   7       34.95       37.59     43.17 o 
   0   0   8     1360.60     1371.68     48.26 o 
   0   1   8     1778.55     1817.11     28.35 o 
   1   1   8     3860.66     3797.33     48.47 o 
  -1   2   8     3362.17     3468.76     51.25 o 
   0   2   8     4501.66     4468.70     69.73 o 
   1   2   8     2350.10     2326.06     35.41 o 
   2   2   8     2179.76     2254.26     36.80 o 
  -2   3   8      692.59      773.30     20.35 o 
  -1   3   8      142.62      164.25     11.71 o 
   0   3   8     4431.09     4314.57     66.41 o 
   1   3   8     9100.76     9442.42    107.35 o 
   2   3   8     4324.26     4214.41     55.53 o 
   3   3   8     1964.96     1944.71     34.30 o 
  -3   4   8     1117.46     1212.39     29.04 o 
  -2   4   8     1334.76     1301.13     29.01 o 
  -1   4   8     2672.05     2820.98     46.98 o 
   0   4   8     1622.16     1629.31     34.53 o 
   1   4   8     1007.85     1060.67     21.75 o 
   2   4   8     1054.42     1093.73     25.26 o 
   3   4   8      152.41      202.71     12.37 o 
   4   4   8     1802.28     1969.66     39.52 o 
  -4   5   8      382.94      418.02     18.49 o 
  -3   5   8     1007.05     1083.58     31.93 o 
  -2   5   8     2568.12     2821.05     49.50 o 
  -1   5   8     1080.94     1224.92     29.35 o 
   0   5   8     2202.60     2327.60     42.43 o 
   1   5   8      189.79      178.39     13.24 o 
   2   5   8     4038.06     4346.73     70.35 o 
   3   5   8     1470.08     1541.13     35.35 o 
   4   5   8     1372.68     1538.53     33.13 o 
   5   5   8     2480.48     2562.25     46.28 o 
  -5   6   8      246.47      266.21     16.17 o 
  -4   6   8      289.27      334.95     17.18 o 
  -3   6   8     2178.00     2137.14     40.39 o 
  -2   6   8      818.99      884.52     23.51 o 
  -1   6   8      962.87      928.50     31.87 o 
   0   6   8      547.27      573.87     34.32 o 
   1   6   8     1595.88     1640.48     55.04 o 
   2   6   8     1986.45     2094.47     38.37 o 
   3   6   8     2167.09     2184.42     46.14 o 
   4   6   8     1269.90     1359.80     32.10 o 
   5   6   8      398.76      466.68     24.01 o 
   6   6   8      468.45      470.37     23.75 o 
  -6   7   8     1065.62     1173.74     33.22 o 
  -5   7   8      128.46      177.68     14.34 o 
  -4   7   8      635.83      705.79     23.32 o 
  -3   7   8      202.83      236.86     14.41 o 
  -2   7   8      254.67      257.39     13.70 o 
  -1   7   8       47.48       78.43      8.60 o 
   0   7   8      702.51      753.34     26.17 o 
   1   7   8     1954.25     1991.42     55.48 o 
   2   7   8     1635.40     1768.52     35.11 o 
   3   7   8     1921.10     1962.55     39.34 o 
   4   7   8     1039.09     1068.48     35.99 o 
   5   7   8     1741.57     1653.19     38.27 o 
   6   7   8     1413.64     1303.97     33.75 o 
   7   7   8      226.96      218.36     17.52 o 
  -7   8   8     1403.19     1401.25     43.25 o 
  -6   8   8       73.06       82.71     13.90 o 
  -5   8   8      754.34      737.93     26.08 o 
  -4   8   8       19.73        8.79     12.60 o 
  -3   8   8      332.63      357.30     18.99 o 
  -2   8   8     1055.64     1049.91     27.18 o 
  -1   8   8     2061.48     2029.17     40.75 o 
   0   8   8      432.45      422.97     20.10 o 
   1   8   8     1805.30     1808.93     36.54 o 
   2   8   8     1514.63     1574.38     48.75 o 
   3   8   8      575.43      554.82     23.55 o 
   4   8   8     1563.76     1520.73     44.71 o 
   5   8   8      560.11      586.78     26.53 o 
   6   8   8      223.50      224.71     19.29 o 
   7   8   8      782.41      774.47     32.20 o 
   8   8   8      667.28      661.42     37.86 o 
  -8   9   8      428.40      409.00     32.27 o 
  -7   9   8     1256.03     1292.88     40.58 o 
  -6   9   8      994.30     1008.72     34.63 o 
  -5   9   8      738.96      748.15     29.44 o 
  -4   9   8     2875.83     2835.72     76.55 o 
  -3   9   8      979.08      918.98     35.96 o 
  -2   9   8      679.55      697.59     29.42 o 
  -1   9   8       80.97       94.00     12.62 o 
   0   9   8      122.74      143.28     16.35 o 
   1   9   8      879.52      912.87     29.92 o 
   2   9   8      807.71      831.54     28.33 o 
   3   9   8     1139.55     1045.24     38.94 o 
   4   9   8      648.71      706.31     29.88 o 
   5   9   8     1508.19     1398.81     41.05 o 
   6   9   8     1620.36     1535.86     60.58 o 
   7   9   8      229.45      221.63     24.48 o 
   8   9   8      302.62      312.51     31.12 o 
   9   9   8      798.40      879.84     62.57 o 
  -9  10   8      755.43      751.19     41.97 o 
  -8  10   8     1166.62     1227.28     48.42 o 
  -7  10   8      415.56      424.01     30.69 o 
  -6  10   8     2095.53     1938.16     49.55 o 
  -5  10   8     2054.20     2087.68     57.01 o 
  -4  10   8     3504.25     3250.41     66.35 o 
  -3  10   8     2803.18     2608.36     56.91 o 
  -2  10   8      496.96      468.81     28.22 o 
  -1  10   8       65.02       79.74     15.34 o 
   0  10   8     1164.52     1150.05     43.44 o 
   1  10   8     2286.67     2364.09     51.68 o 
   2  10   8     1947.84     1795.51     52.44 o 
   3  10   8        7.23        8.23     14.79 o 
   4  10   8       99.70      103.14     22.76 o 
   5  10   8      756.41      723.47     48.79 o 
   6  10   8     1445.49     1457.41     45.86 o 
   7  10   8      899.02      947.34     43.56 o 
   8  10   8      319.98      342.59     33.15 o 
   9  10   8      782.17      745.59     44.17 o 
  10  10   8      411.00      388.41     36.29 o 
 -10  11   8     1765.73     1623.79     75.50 o 
  -9  11   8      802.12      755.60     45.07 o 
  -8  11   8     2490.08     2425.33     69.63 o 
  -7  11   8      406.82      380.66     32.23 o 
  -6  11   8     1363.66     1310.79     45.38 o 
  -5  11   8      165.74      186.56     19.73 o 
  -4  11   8      938.49      909.39     34.32 o 
  -3  11   8      678.25      671.72     32.18 o 
  -2  11   8      868.57      929.33     35.82 o 
  -1  11   8      416.99      396.91     25.83 o 
   0  11   8      371.10      342.43     26.41 o 
   1  11   8       48.14       49.04     13.61 o 
   2  11   8       80.79       72.80     18.16 o 
   3  11   8      594.43      571.64     27.30 o 
   4  11   8      187.06      187.09     19.95 o 
   5  11   8     1741.34     1749.90     53.31 o 
   6  11   8     1281.42     1177.62     86.43 o 
   7  11   8      355.63      335.81     32.55 o 
   8  11   8      312.00      364.69     33.88 o 
   9  11   8     2362.27     2197.61     77.01 o 
  10  11   8      574.15      643.16     49.71 o 
  11  11   8      188.57      195.90     38.02 o 
 -11  12   8      149.94      220.38     39.73 o 
 -10  12   8      109.61       94.73     39.28 o 
  -9  12   8      770.58      839.13     81.96 o 
  -8  12   8      645.11      582.73     45.63 o 
  -7  12   8      495.48      508.00     38.86 o 
  -6  12   8     2073.37     2006.14     62.01 o 
  -5  12   8      537.74      550.05     36.78 o 
  -4  12   8     1396.44     1325.99     47.03 o 
  -3  12   8      339.58      338.55     33.09 o 
  -2  12   8      445.67      490.48     31.17 o 
  -1  12   8     2310.61     2304.96     56.16 o 
   0  12   8      295.20      297.93     22.78 o 
   1  12   8     1429.38     1332.27     51.25 o 
   2  12   8      537.47      521.81     30.33 o 
   3  12   8      725.82      693.52     32.48 o 
   4  12   8      639.59      611.70     39.62 o 
   5  12   8      195.28      191.71     22.76 o 
   6  12   8       60.15       50.70     24.44 o 
   7  12   8     1426.12     1442.30     72.79 o 
   8  12   8      580.66      543.74     43.68 o 
   9  12   8      585.32      603.27     52.59 o 
  10  12   8       76.07       87.26     29.07 o 
  11  12   8      166.66      185.95     36.64 o 
  12  12   8      122.84      181.22     36.93 o 
 -12  13   8      525.37      581.75     55.96 o 
 -11  13   8      349.83      434.60     51.67 o 
 -10  13   8       52.45       36.95     28.65 o 
  -9  13   8      291.61      328.33     49.02 o 
  -8  13   8       67.66       80.97     28.31 o 
  -7  13   8      252.66      224.22     47.84 o 
  -6  13   8      378.04      368.79     46.45 o 
  -5  13   8      365.87      379.08     44.26 o 
  -4  13   8      427.54      516.80     39.16 o 
  -3  13   8     2568.99     2397.90     62.70 o 
  -2  13   8       39.09       53.17     20.35 o 
  -1  13   8      392.02      459.72     30.11 o 
   0  13   8     1277.99     1423.94     44.48 o 
   1  13   8     1004.69      985.83     49.20 o 
   2  13   8      139.89      148.85     21.70 o 
   3  13   8      139.79      182.36     21.58 o 
   4  13   8      497.97      472.45     33.60 o 
   5  13   8      286.54      354.09     32.21 o 
   6  13   8     3183.20     3170.43     92.79 o 
   7  13   8     1178.22     1164.15     67.94 o 
   8  13   8      652.15      613.04     52.31 o 
   9  13   8        0.81      -20.72     27.64 o 
  10  13   8      548.21      578.58     55.06 o 
  11  13   8       63.84       78.73     36.37 o 
  12  13   8       11.44       92.05     33.72 o 
  13  13   8       77.15      112.53     36.86 o 
 -13  14   8       58.23       66.19     50.66 o 
 -12  14   8      509.98      534.13     70.26 o 
 -11  14   8      364.66      382.64     50.42 o 
 -10  14   8       47.38       81.46     31.66 o 
  -9  14   8      125.35      120.80     37.02 o 
  -8  14   8       75.94        6.43     29.16 o 
  -7  14   8      218.41      186.30     33.25 o 
  -6  14   8        0.67        8.83     22.30 o 
  -5  14   8       34.75       10.32     23.42 o 
  -4  14   8     1080.44     1059.89     54.92 o 
  -3  14   8      420.32      453.42     41.12 o 
  -2  14   8     2426.33     2246.28     73.76 o 
  -1  14   8       34.63       16.72     20.50 o 
   0  14   8      608.59      546.29     56.54 o 
   1  14   8      111.42      119.29     23.43 o 
   2  14   8       21.70       33.41     20.80 o 
   3  14   8      112.66      135.84     24.84 o 
   4  14   8      720.09      720.98     62.21 o 
   5  14   8      213.32      285.24     32.29 o 
   6  14   8      647.78      670.73     55.54 o 
   7  14   8      475.07      442.90     56.03 o 
   8  14   8       86.38       71.00     25.13 o 
   9  14   8      686.65      838.52     58.61 o 
  10  14   8       10.19        0.26     41.88 o 
  11  14   8       11.05       56.63     33.19 o 
  12  14   8        2.33       28.47     32.54 o 
  13  14   8        7.77       14.59     33.78 o 
  14  14   8      231.48      301.22     52.92 o 
 -14  15   8       12.92       34.64     49.79 o 
 -13  15   8      315.68      345.30     56.18 o 
 -12  15   8      112.57      154.44     43.68 o 
 -11  15   8      176.18      196.46     41.62 o 
 -10  15   8      352.51      318.73     50.70 o 
  -9  15   8      157.04      193.26     39.78 o 
  -8  15   8      206.65      228.43     42.58 o 
  -7  15   8       24.12       50.29     31.36 o 
  -6  15   8      255.86      218.52     50.41 o 
  -5  15   8      130.07      150.41     29.74 o 
  -4  15   8      742.59      690.58     77.35 o 
  -3  15   8     2295.78     2245.61     82.49 o 
  -2  15   8     1940.15     1878.33     74.70 o 
  -1  15   8     1118.29     1190.44     62.37 o 
   0  15   8      549.66      517.33     47.12 o 
   1  15   8      450.47      396.14     46.31 o 
   2  15   8      291.86      199.83     40.51 o 
   3  15   8     1580.73     1547.19     64.93 o 
   4  15   8      312.63      356.26     36.49 o 
   5  15   8      374.10      373.80     45.56 o 
   6  15   8     1269.14     1248.41     57.79 o 
   7  15   8      108.82      108.99     31.65 o 
   8  15   8      617.24      548.63     46.01 o 
   9  15   8      249.12      248.63     58.76 o 
  10  15   8      505.14      541.88     73.73 o 
  11  15   8       31.89        6.98     32.77 o 
  12  15   8      289.85      251.25     45.69 o 
  13  15   8        4.25       15.67     46.44 o 
  14  15   8      236.59      206.07     50.49 o 
 -13  16   8       95.51       89.74     42.70 o 
 -12  16   8      131.91      176.11     53.71 o 
 -11  16   8       80.74      113.95     42.66 o 
 -10  16   8      168.92      172.14     45.01 o 
  -9  16   8      362.47      240.70     53.65 o 
  -8  16   8      144.37      160.84     42.60 o 
  -7  16   8       42.01       63.38     38.73 o 
  -6  16   8       23.76       49.98     38.43 o 
  -5  16   8      136.66       40.06     27.76 o 
  -4  16   8      234.91      266.74     46.05 o 
  -3  16   8       95.68       72.15     31.06 o 
  -2  16   8      387.72      451.55     50.80 o 
  -1  16   8      508.87      528.83     51.83 o 
   0  16   8      313.84      217.02     40.05 o 
   1  16   8      939.35      886.70     88.30 o 
   2  16   8      548.03      611.48     50.29 o 
   3  16   8      526.31      564.32     64.73 o 
   4  16   8      937.25      969.33     61.81 o 
   5  16   8     1397.37     1253.26     64.93 o 
   6  16   8       51.88       24.87     29.09 o 
   7  16   8      584.00      690.61     52.21 o 
   8  16   8       18.59       76.84     27.67 o 
   9  16   8       30.12       61.78     32.23 o 
  10  16   8       31.18        0.01     29.49 o 
  11  16   8      192.10      235.69     42.16 o 
  12  16   8       36.85       19.27     40.60 o 
  13  16   8      468.25      511.69     66.98 o 
 -11  17   8       51.19       15.56     42.85 o 
 -10  17   8        4.59       11.75     38.17 o 
  -9  17   8       15.47       69.53     37.24 o 
  -8  17   8       49.98       64.27     38.19 o 
  -7  17   8      105.88      155.26     40.20 o 
  -6  17   8       53.57       61.85     40.42 o 
  -5  17   8       55.46       66.29     30.25 o 
  -4  17   8       89.07       67.26     42.10 o 
  -3  17   8      268.63      284.97     40.42 o 
  -2  17   8      122.90      160.32     33.39 o 
  -1  17   8        8.07       66.30     27.97 o 
   0  17   8      390.65      394.52     45.16 o 
   1  17   8      307.96      360.57     46.13 o 
   2  17   8      339.14      336.29     43.06 o 
   3  17   8      477.21      520.81     57.77 o 
   4  17   8      806.30      652.13     69.85 o 
   5  17   8      485.21      466.88     55.48 o 
   6  17   8      503.87      518.26     52.38 o 
   7  17   8      771.13      728.74     56.75 o 
   8  17   8       33.29       54.53     31.58 o 
   9  17   8       58.20       80.72     38.14 o 
  10  17   8       80.17       33.00     30.96 o 
  11  17   8        1.81       31.62     31.95 o 
 -10  18   8      133.42      205.37     51.75 o 
  -9  18   8      353.16      391.60     59.52 o 
  -8  18   8      115.48      181.53     44.73 o 
  -7  18   8       28.66       47.89     37.19 o 
  -6  18   8       29.85       58.75     37.06 o 
  -5  18   8      135.08      151.56     41.86 o 
  -4  18   8       29.69       51.99     41.80 o 
  -3  18   8       97.24      113.76     35.31 o 
  -2  18   8      250.88      235.10     51.68 o 
  -1  18   8       88.46      109.55     34.47 o 
   0  18   8        5.96       43.87     29.00 o 
   1  18   8       79.72       72.67     36.37 o 
   2  18   8      270.48      259.41     41.19 o 
   3  18   8      123.11       96.05     35.98 o 
   4  18   8      252.94      275.38     57.44 o 
   5  18   8       32.98       11.00     32.67 o 
   6  18   8        2.91      -14.70     30.49 o 
   7  18   8      293.55      272.11     59.72 o 
   8  18   8      262.19      307.69     46.26 o 
   9  18   8       99.75       83.80     46.30 o 
  10  18   8      380.92      296.57     51.95 o 
  -8  19   8      230.17      221.89     58.75 o 
  -7  19   8       67.19       50.20     40.05 o 
  -6  19   8       40.18       81.27     40.11 o 
  -5  19   8       14.72       -3.93     41.87 o 
  -4  19   8      100.75      107.57     39.19 o 
  -3  19   8       37.96       68.28     38.62 o 
  -2  19   8      157.34      130.45     51.18 o 
  -1  19   8       18.41       47.24     33.73 o 
   0  19   8      157.88      194.14     39.38 o 
   1  19   8        3.01       -5.22     29.75 o 
   2  19   8       78.88       62.89     36.88 o 
   3  19   8      193.15      169.38     56.24 o 
   4  19   8       68.92       36.30     40.32 o 
   5  19   8        6.62      -31.55     31.55 o 
   6  19   8      567.68      431.83     51.62 o 
   7  19   8      594.15      600.67     99.33 o 
   8  19   8      358.60      448.41     69.91 o 
  -5  20   8       23.67       89.50     45.48 o 
  -4  20   8       47.32      108.19     56.74 o 
  -3  20   8       85.96       70.52     42.87 o 
  -2  20   8       33.18       20.27     39.10 o 
  -1  20   8      118.16       97.72     47.25 o 
   0  20   8       91.03       93.11     37.86 o 
   1  20   8      283.11      301.99     50.07 o 
   2  20   8       45.78       29.62     34.75 o 
   3  20   8       12.85       79.99     50.55 o 
   4  20   8       85.86       33.74     39.83 o 
   5  20   8       79.25       99.96     46.53 o 
   0   1   9      991.46     1086.41     21.25 o 
   1   1   9        4.96       11.42      6.20 o 
  -1   2   9      941.21      979.46     24.69 o 
   0   2   9      280.85      283.16     12.98 o 
   1   2   9      395.44      409.90     18.56 o 
   2   2   9      284.98      299.52     16.23 o 
  -2   3   9     1494.63     1543.06     32.17 o 
  -1   3   9      386.98      434.36     17.64 o 
   0   3   9     1233.45     1259.44     25.79 o 
   1   3   9      276.99      286.50     12.31 o 
   2   3   9       55.93       61.90      8.67 o 
   3   3   9      320.57      355.83     15.39 o 
  -3   4   9      143.96      161.42     17.63 o 
  -2   4   9     1097.23     1134.44     27.56 o 
  -1   4   9      724.07      790.19     21.85 o 
   0   4   9      643.85      637.53     17.51 o 
   1   4   9       17.85       22.07      6.32 o 
   2   4   9      493.42      539.70     20.50 o 
   3   4   9      177.52      244.57     14.47 o 
   4   4   9      537.31      600.13     22.07 o 
  -4   5   9     1428.55     1522.22     35.47 o 
  -3   5   9     1397.98     1412.73     33.27 o 
  -2   5   9      791.06      860.26     24.74 o 
  -1   5   9      955.77      952.14     26.15 o 
   0   5   9     1382.47     1356.91     34.27 o 
   1   5   9      447.61      439.49     23.14 o 
   2   5   9      376.74      389.19     19.08 o 
   3   5   9      545.47      594.22     19.94 o 
   4   5   9     1966.39     2096.76     40.54 o 
   5   5   9       65.01       63.59     11.54 o 
  -5   6   9      116.21      118.51     13.36 o 
  -4   6   9      638.95      634.26     23.03 o 
  -3   6   9       23.46       13.31     10.24 o 
  -2   6   9      468.94      460.40     21.98 o 
  -1   6   9     1125.42     1142.03     36.23 o 
   0   6   9      948.08      926.19     30.96 o 
   1   6   9      256.32      279.33     18.09 o 
   2   6   9      891.08      915.13     24.28 o 
   3   6   9     2200.88     2314.29     45.64 o 
   4   6   9      627.91      666.21     26.23 o 
   5   6   9      346.49      355.37     18.98 o 
   6   6   9      172.68      237.73     18.62 o 
  -6   7   9        0.34       39.23     12.62 o 
  -5   7   9      812.87      789.66     27.55 o 
  -4   7   9       37.57       42.48     11.66 o 
  -3   7   9      424.96      453.20     18.48 o 
  -2   7   9      226.73      256.94     13.35 o 
  -1   7   9       26.59       39.62     12.32 o 
   0   7   9     1243.11     1270.13     39.38 o 
   1   7   9     2112.84     2259.54     49.98 o 
   2   7   9     2019.86     1970.40     42.58 o 
   3   7   9       78.06       94.27     11.98 o 
   4   7   9      600.35      655.62     24.72 o 
   5   7   9      345.18      383.22     21.24 o 
   6   7   9      460.20      482.27     29.80 o 
   7   7   9      644.96      626.27     40.05 o 
  -7   8   9      274.28      300.76     24.50 o 
  -6   8   9       33.19       44.57     14.43 o 
  -5   8   9      195.41      217.53     17.88 o 
  -4   8   9       77.59       83.23     12.69 o 
  -3   8   9      349.49      389.24     18.26 o 
  -2   8   9      411.96      475.26     26.26 o 
  -1   8   9      261.08      324.24     22.41 o 
   0   8   9       93.67      111.10     17.89 o 
   1   8   9     1331.31     1392.65     41.48 o 
   2   8   9      161.54      198.85     15.03 o 
   3   8   9     1141.71     1094.40     35.35 o 
   4   8   9       72.43       79.08     13.61 o 
   5   8   9      221.51      235.18     22.09 o 
   6   8   9      812.97      858.90     33.41 o 
   7   8   9     2844.59     2693.34     65.13 o 
   8   8   9      178.42      206.94     24.70 o 
  -8   9   9      242.34      239.85     40.32 o 
  -7   9   9      685.62      730.11     41.51 o 
  -6   9   9      178.42      217.03     21.82 o 
  -5   9   9      796.32      806.15     32.82 o 
  -4   9   9      182.72      178.81     17.99 o 
  -3   9   9      422.09      411.60     27.07 o 
  -2   9   9      794.47      826.09     26.37 o 
  -1   9   9      429.26      464.24     26.21 o 
   0   9   9      148.01      172.97     14.40 o 
   1   9   9      341.31      362.12     28.14 o 
   2   9   9       59.07       62.79     12.52 o 
   3   9   9       52.84       52.33     14.38 o 
   4   9   9      828.48      789.12     40.54 o 
   5   9   9      515.07      533.93     31.56 o 
   6   9   9       12.40       46.66     18.23 o 
   7   9   9      646.23      688.32     33.86 o 
   8   9   9      630.75      647.58     39.43 o 
   9   9   9      214.77      195.50     28.61 o 
  -9  10   9     1621.76     1550.32     61.60 o 
  -8  10   9      150.83      151.92     32.64 o 
  -7  10   9      315.01      302.61     30.45 o 
  -6  10   9      137.52      145.36     20.87 o 
  -5  10   9     1103.97     1066.89     39.46 o 
  -4  10   9      854.46      848.28     53.68 o 
  -3  10   9      371.17      350.50     29.87 o 
  -2  10   9      925.55      920.99     36.57 o 
  -1  10   9      722.81      746.99     44.62 o 
   0  10   9     2142.96     1918.51     43.85 o 
   1  10   9      371.90      383.02     22.41 o 
   2  10   9      143.34      147.32     27.21 o 
   3  10   9      602.28      595.82     32.80 o 
   4  10   9      379.42      426.57     27.54 o 
   5  10   9     2215.18     2177.06     58.60 o 
   6  10   9       23.24       22.58     16.94 o 
   7  10   9      671.36      614.93     55.92 o 
   8  10   9     1549.11     1533.36     66.39 o 
   9  10   9     1707.35     1518.22     84.30 o 
  10  10   9      236.22      257.82     32.35 o 
 -10  11   9       87.16      116.60     29.01 o 
  -9  11   9      201.53      204.88     30.06 o 
  -8  11   9      694.22      616.29     40.79 o 
  -7  11   9      497.26      606.76     69.73 o 
  -6  11   9     1219.90     1192.31     49.20 o 
  -5  11   9     1446.77     1360.17     46.29 o 
  -4  11   9     1623.28     1658.57     50.78 o 
  -3  11   9      632.50      552.34     53.07 o 
  -2  11   9      379.58      390.15     32.41 o 
  -1  11   9      679.08      634.49     29.87 o 
   0  11   9      202.27      224.13     19.35 o 
   1  11   9      744.54      745.07     34.35 o 
   2  11   9      131.04      137.96     16.95 o 
   3  11   9       64.22       73.66     14.88 o 
   4  11   9     1219.24     1174.32     61.41 o 
   5  11   9      590.20      596.82     33.18 o 
   6  11   9      242.22      201.67     32.41 o 
   7  11   9      895.52      896.86     48.15 o 
   8  11   9       19.78      -15.41     25.05 o 
   9  11   9      485.35      503.55     54.18 o 
  10  11   9      332.59      306.03     39.61 o 
  11  11   9      425.54      387.72     47.22 o 
 -11  12   9       58.69       63.55     32.05 o 
 -10  12   9      264.86      306.47     40.37 o 
  -9  12   9      110.42       56.19     27.29 o 
  -8  12   9      283.70      323.71     37.80 o 
  -7  12   9      126.62      180.56     29.21 o 
  -6  12   9      253.34      266.62     31.91 o 
  -5  12   9      356.26      406.41     51.34 o 
  -4  12   9      533.22      552.96     39.50 o 
  -3  12   9       61.26       78.56     17.81 o 
  -2  12   9      558.45      514.18     43.53 o 
  -1  12   9     2596.03     2459.99     69.59 o 
   0  12   9     1896.46     1810.84     53.27 o 
   1  12   9      929.48      827.06     39.93 o 
   2  12   9        3.87      -13.89     13.89 o 
   3  12   9       68.39       71.36     18.55 o 
   4  12   9      409.23      396.36     26.51 o 
   5  12   9      363.38      352.16     25.97 o 
   6  12   9      145.15      158.57     29.40 o 
   7  12   9       11.33       28.79     24.09 o 
   8  12   9     1160.38     1162.55     60.10 o 
   9  12   9      632.72      675.43     68.83 o 
  10  12   9      429.04      446.20     54.34 o 
  11  12   9       31.29       26.17     32.47 o 
  12  12   9      139.83      179.08     40.03 o 
 -12  13   9       19.80       58.15     40.17 o 
 -11  13   9        3.40      -19.69     30.19 o 
 -10  13   9       23.97       34.64     32.23 o 
  -9  13   9       27.45        8.49     30.19 o 
  -8  13   9       66.12       56.98     27.35 o 
  -7  13   9       12.30        8.03     28.59 o 
  -6  13   9      321.77      345.05     54.94 o 
  -5  13   9       82.64       31.83     22.72 o 
  -4  13   9      270.83      237.45     35.69 o 
  -3  13   9       86.55       89.62     20.43 o 
  -2  13   9      909.52      944.26     67.47 o 
  -1  13   9     2808.72     2527.43     67.12 o 
   0  13   9     2448.62     2377.79     67.26 o 
   1  13   9      337.37      355.76     27.15 o 
   2  13   9      325.61      299.82     30.94 o 
   3  13   9      607.33      517.76     51.20 o 
   4  13   9       36.09       44.42     24.85 o 
   5  13   9     1259.80     1208.42     52.45 o 
   6  13   9      332.77      302.64     33.48 o 
   7  13   9      393.05      370.60     44.18 o 
   8  13   9      109.43      149.51     35.74 o 
   9  13   9      637.94      629.95     57.94 o 
  10  13   9       92.71       97.17     34.67 o 
  11  13   9       28.33       75.81     33.01 o 
  12  13   9      251.34      184.43     42.26 o 
  13  13   9      143.23      200.86     44.21 o 
 -13  14   9      266.01      261.89     51.15 o 
 -12  14   9       88.21       81.28     51.71 o 
 -11  14   9        4.75       58.38     34.25 o 
 -10  14   9       10.69       44.65     32.26 o 
  -9  14   9       38.50       64.57     30.77 o 
  -8  14   9      122.79       98.06     34.15 o 
  -7  14   9      123.67      127.30     31.93 o 
  -6  14   9      734.88      636.52     82.45 o 
  -5  14   9      192.22      189.31     31.68 o 
  -4  14   9       17.04       -9.20     23.41 o 
  -3  14   9      492.21      477.39     40.23 o 
  -2  14   9      810.47      785.88     49.31 o 
  -1  14   9     1057.12      916.03     63.14 o 
   0  14   9      146.18      137.12     25.82 o 
   1  14   9      709.46      739.65     62.42 o 
   2  14   9      349.18      351.40     37.69 o 
   3  14   9      158.02      167.31     40.01 o 
   4  14   9     1130.73     1174.24     74.29 o 
   5  14   9      699.19      758.53     51.12 o 
   6  14   9      217.44      225.50     35.96 o 
   7  14   9       57.20       38.02     35.96 o 
   8  14   9      225.05      261.39     34.60 o 
   9  14   9        7.39       81.64     43.40 o 
  10  14   9      311.33      369.11     50.96 o 
  11  14   9      267.19      313.75     47.61 o 
  12  14   9      190.91      270.23     61.94 o 
  13  14   9      115.55       83.14     38.91 o 
  14  14   9       44.22      107.63     59.33 o 
 -13  15   9       14.05       16.55     41.04 o 
 -12  15   9       30.54       20.18     46.52 o 
 -11  15   9      111.37      171.09     42.84 o 
 -10  15   9      105.05      115.80     39.67 o 
  -9  15   9        2.28       19.57     36.45 o 
  -8  15   9      195.87      254.79     42.97 o 
  -7  15   9       74.95       35.98     27.98 o 
  -6  15   9       46.69        6.92     30.31 o 
  -5  15   9       85.90       89.33     28.92 o 
  -4  15   9       18.47       11.97     24.78 o 
  -3  15   9      332.98      334.80     38.79 o 
  -2  15   9      215.98      244.06     39.84 o 
  -1  15   9      176.04      213.53     31.48 o 
   0  15   9     1018.62     1055.69     76.67 o 
   1  15   9      587.01      598.83     56.86 o 
   2  15   9      772.38      734.75     65.09 o 
   3  15   9      109.04      122.92     30.40 o 
   4  15   9      958.54      970.39     57.74 o 
   5  15   9       53.10       90.71     25.32 o 
   6  15   9      155.26      144.89     48.70 o 
   7  15   9       60.39       40.97     34.46 o 
   8  15   9      319.55      269.81     41.79 o 
   9  15   9      260.93      315.43     43.48 o 
  10  15   9      168.13      108.07     45.85 o 
  11  15   9      159.99      142.75     47.65 o 
  12  15   9       74.75       82.39     39.42 o 
  13  15   9      109.59       87.32     40.46 o 
 -12  16   9      193.74      274.70     55.37 o 
 -11  16   9      145.64      229.27     72.89 o 
 -10  16   9       40.29       41.38     38.06 o 
  -9  16   9       87.50       75.12     41.28 o 
  -8  16   9       92.02       98.24     38.12 o 
  -7  16   9        0.81      -20.23     31.29 o 
  -6  16   9      167.10      110.67     32.92 o 
  -5  16   9      278.28      280.34     48.26 o 
  -4  16   9       15.19        5.07     25.15 o 
  -3  16   9       96.62       73.13     39.45 o 
  -2  16   9       54.36       39.39     26.97 o 
  -1  16   9       69.01      145.06     30.14 o 
   0  16   9      358.53      298.50     38.43 o 
   1  16   9      352.17      347.89     40.07 o 
   2  16   9      252.56      219.62     36.23 o 
   3  16   9      242.02      261.60     37.05 o 
   4  16   9     1784.58     1779.85     77.16 o 
   5  16   9      580.93      579.71     71.31 o 
   6  16   9       64.47       86.93     29.15 o 
   7  16   9       10.11        2.34     27.22 o 
   8  16   9       58.32       68.89     31.75 o 
   9  16   9       65.35      118.09     35.25 o 
  10  16   9      129.49       77.15     46.94 o 
  11  16   9       47.07       71.93     35.93 o 
  12  16   9      151.15      191.21     53.24 o 
 -10  17   9      229.05      193.06     53.86 o 
  -9  17   9       15.44      133.20     42.83 o 
  -8  17   9       48.61      103.42     40.41 o 
  -7  17   9      104.04      113.90     41.99 o 
  -6  17   9       20.89       24.24     31.42 o 
  -5  17   9      190.74      148.12     36.70 o 
  -4  17   9       38.23        9.68     25.95 o 
  -3  17   9      379.02      326.85     41.74 o 
  -2  17   9       28.16       35.77     28.06 o 
  -1  17   9      188.33      244.77     39.08 o 
   0  17   9      282.06      287.47     41.65 o 
   1  17   9      403.46      350.76     42.45 o 
   2  17   9      683.83      714.35     61.04 o 
   3  17   9      590.04      563.27     61.40 o 
   4  17   9      523.93      602.08     65.69 o 
   5  17   9     1073.55     1040.74     91.52 o 
   6  17   9       19.23        7.91     29.92 o 
   7  17   9      313.91      281.93     74.34 o 
   8  17   9      344.79      288.31     59.09 o 
   9  17   9      166.33      201.46     53.32 o 
  10  17   9      312.12      372.36     52.09 o 
  -9  18   9       11.64       50.65     44.20 o 
  -8  18   9       40.65       49.10     41.32 o 
  -7  18   9       89.67       59.16     50.04 o 
  -6  18   9       93.56      104.26     37.03 o 
  -5  18   9       63.73       33.80     46.84 o 
  -4  18   9        0.89        1.63     31.44 o 
  -3  18   9      131.61      145.57     34.33 o 
  -2  18   9      219.95      238.29     39.36 o 
  -1  18   9       41.75      103.23     45.10 o 
   0  18   9      101.81      121.28     34.54 o 
   1  18   9       58.02       78.34     34.30 o 
   2  18   9      192.06      227.44     38.78 o 
   3  18   9       73.67       55.90     33.37 o 
   4  18   9      594.44      592.65     70.45 o 
   5  18   9       38.45       58.67     37.03 o 
   6  18   9      827.38      781.35     96.99 o 
   7  18   9      252.93      254.78     76.08 o 
   8  18   9       70.98       95.50     37.96 o 
   9  18   9       39.49       22.33     34.26 o 
  -6  19   9      182.12      205.58     49.44 o 
  -5  19   9       26.03       53.83     61.35 o 
  -4  19   9       61.49       64.29     40.16 o 
  -3  19   9       66.62      131.59     40.45 o 
  -2  19   9       41.63       95.00     35.54 o 
  -1  19   9      101.17      114.24     45.39 o 
   0  19   9       15.41       50.47     33.90 o 
   1  19   9       63.58      126.13     40.02 o 
   2  19   9       90.37      106.58     36.73 o 
   3  19   9       17.92       28.23     58.81 o 
   4  19   9      116.93      113.46     44.57 o 
   5  19   9      550.82      603.92     82.23 o 
   6  19   9       25.21       34.80     36.18 o 
  -3  20   9       39.96       69.06     39.69 o 
  -2  20   9        1.79       12.22     40.62 o 
  -1  20   9       56.82      108.52     43.15 o 
   0  20   9       28.38       92.77     38.50 o 
   1  20   9       40.87       92.80     39.09 o 
   2  20   9       99.04      140.45     45.00 o 
   3  20   9        5.72       21.34     38.22 o 
   0   1  10      687.49      675.18     18.16 o 
   1   1  10      266.94      323.17     15.29 o 
  -1   2  10       16.55       12.70     10.13 o 
   0   2  10      336.76      313.53     14.76 o 
   1   2  10       74.86       86.85     12.09 o 
   2   2  10     1744.97     1871.58     35.01 o 
  -2   3  10      761.24      792.81     23.58 o 
  -1   3  10       22.33       39.56     12.22 o 
   0   3  10     1410.44     1396.93     28.83 o 
   1   3  10     2067.36     2036.98     41.38 o 
   2   3  10      188.41      220.51     13.49 o 
   3   3  10      265.28      290.12     15.77 o 
  -3   4  10       28.56       24.39      9.29 o 
  -2   4  10      487.55      514.47     19.55 o 
  -1   4  10     1489.51     1480.61     31.51 o 
   0   4  10      326.39      339.15     16.12 o 
   1   4  10     1700.53     1674.55     32.42 o 
   2   4  10       17.67       31.59      7.49 o 
   3   4  10      240.61      280.26     15.64 o 
   4   4  10      522.17      568.54     23.92 o 
  -4   5  10      172.84      152.37     24.66 o 
  -3   5  10      721.07      779.12     33.25 o 
  -2   5  10      809.98      847.99     25.94 o 
  -1   5  10      235.46      241.63     20.41 o 
   0   5  10      597.48      631.53     29.34 o 
   1   5  10      914.46      898.27     22.23 o 
   2   5  10       87.08       92.90     10.12 o 
   3   5  10      578.02      600.34     20.92 o 
   4   5  10      217.49      265.10     19.16 o 
   5   5  10       45.80       41.59     14.73 o 
  -5   6  10        0.52       28.74     12.45 o 
  -4   6  10       30.99       21.64     12.25 o 
  -3   6  10      121.52      148.30     16.12 o 
  -2   6  10     1289.19     1274.55     35.49 o 
  -1   6  10     1128.50     1062.93     33.05 o 
   0   6  10      557.48      633.16     27.27 o 
   1   6  10      397.31      467.90     20.35 o 
   2   6  10      590.78      567.34     25.88 o 
   3   6  10      459.58      503.63     23.11 o 
   4   6  10      230.60      293.34     18.99 o 
   5   6  10      497.26      544.55     25.51 o 
   6   6  10      593.37      584.19     27.84 o 
  -6   7  10      260.84      277.69     30.65 o 
  -5   7  10       58.82       51.42     14.41 o 
  -4   7  10      116.06      108.14     15.95 o 
  -3   7  10      528.53      579.53     28.77 o 
  -2   7  10      534.59      543.51     20.53 o 
  -1   7  10     2298.07     2099.30     88.40 o 
   0   7  10      792.06      765.92     32.25 o 
   1   7  10      100.86       92.83     18.00 o 
   2   7  10      267.18      291.56     21.09 o 
   3   7  10     1080.55     1147.39     32.12 o 
   4   7  10      442.63      480.25     27.30 o 
   5   7  10      377.39      435.40     25.97 o 
   6   7  10     1405.38     1303.38     41.64 o 
   7   7  10     2957.53     2819.45     73.99 o 
  -7   8  10      120.35      149.90     20.90 o 
  -6   8  10       50.43       68.11     18.09 o 
  -5   8  10      140.29      119.69     17.33 o 
  -4   8  10      304.31      315.86     21.14 o 
  -3   8  10      224.77      237.07     17.46 o 
  -2   8  10      588.68      581.00     27.16 o 
  -1   8  10      308.11      393.30     38.34 o 
   0   8  10      128.89      156.27     23.54 o 
   1   8  10      340.10      372.25     30.86 o 
   2   8  10      271.94      278.84     27.19 o 
   3   8  10       27.48       45.06     15.90 o 
   4   8  10      114.04      122.09     18.08 o 
   5   8  10       76.86       82.71     16.85 o 
   6   8  10      657.44      659.04     32.21 o 
   7   8  10     1098.99     1066.04     46.45 o 
   8   8  10      683.81      713.04     42.42 o 
  -8   9  10      142.45      147.44     26.00 o 
  -7   9  10       69.27       83.07     21.93 o 
  -6   9  10      249.27      267.83     24.30 o 
  -5   9  10      910.21      935.31     39.14 o 
  -4   9  10      521.77      517.68     37.33 o 
  -3   9  10      840.03      818.87     33.72 o 
  -2   9  10      638.00      647.01     39.03 o 
  -1   9  10       97.91       87.19     23.57 o 
   0   9  10      820.88      766.33     61.20 o 
   1   9  10     1237.14     1276.93     90.10 o 
   2   9  10     1390.95     1336.19     40.67 o 
   3   9  10       24.05       19.47     11.75 o 
   4   9  10      488.91      471.80     32.37 o 
   5   9  10      375.34      390.61     27.43 o 
   6   9  10      208.09      216.90     28.06 o 
   7   9  10     3954.46     3797.66    105.21 o 
   8   9  10     1170.61     1218.32     71.59 o 
   9   9  10      190.48      222.44     30.56 o 
  -9  10  10      113.28       94.90     25.20 o 
  -8  10  10       55.70       68.54     22.38 o 
  -7  10  10       76.12       74.15     23.06 o 
  -6  10  10       41.90       60.94     21.64 o 
  -5  10  10      203.81      221.70     22.53 o 
  -4  10  10       75.02       70.57     18.80 o 
  -3  10  10       11.26       20.49     13.42 o 
  -2  10  10      327.77      370.23     22.69 o 
  -1  10  10      231.79      224.34     19.88 o 
   0  10  10      316.06      335.27     47.60 o 
   1  10  10     2765.34     2785.11     86.85 o 
   2  10  10      409.18      410.36     20.80 o 
   3  10  10      203.56      240.30     25.05 o 
   4  10  10     1087.54     1061.60     50.68 o 
   5  10  10      412.71      485.51     34.87 o 
   6  10  10      360.13      415.03     30.66 o 
   7  10  10     2036.36     2134.52     72.86 o 
   8  10  10      734.72      717.28     74.36 o 
   9  10  10       48.81       65.12     24.29 o 
  10  10  10      254.14      200.01     31.11 o 
 -10  11  10      576.87      559.78     44.55 o 
  -9  11  10      167.60      154.25     29.69 o 
  -8  11  10       65.20       44.01     22.25 o 
  -7  11  10      316.73      404.73     36.57 o 
  -6  11  10      269.65      276.23     31.03 o 
  -5  11  10      666.20      683.14     34.79 o 
  -4  11  10     1601.79     1456.37     51.01 o 
  -3  11  10      181.80      202.92     25.19 o 
  -2  11  10      336.99      377.64     31.71 o 
  -1  11  10      528.94      486.17     33.88 o 
   0  11  10       16.37       23.51     14.41 o 
   1  11  10      519.20      563.02     25.09 o 
   2  11  10      166.95      148.65     23.53 o 
   3  11  10      174.32      222.49     25.10 o 
   4  11  10      791.05      861.67     43.36 o 
   5  11  10      124.25      109.46     23.09 o 
   6  11  10      846.01      822.38     67.55 o 
   7  11  10      606.79      589.24     43.40 o 
   8  11  10      132.04      146.89     28.68 o 
   9  11  10       39.99       23.92     23.83 o 
  10  11  10      108.10      100.21     30.53 o 
  11  11  10      258.86      262.30     45.94 o 
 -11  12  10       39.20       41.58     33.28 o 
 -10  12  10      187.19      203.76     41.12 o 
  -9  12  10      365.08      310.61     39.84 o 
  -8  12  10       35.55       71.28     29.82 o 
  -7  12  10      239.35      296.78     33.54 o 
  -6  12  10     1053.75      949.63     50.63 o 
  -5  12  10      320.00      327.29     32.28 o 
  -4  12  10      553.59      542.30     49.16 o 
  -3  12  10      663.47      706.75     41.04 o 
  -2  12  10     1093.28     1077.65     65.61 o 
  -1  12  10     1411.54     1318.90     43.42 o 
   0  12  10     2546.41     2366.66     77.59 o 
   1  12  10      380.78      370.48     29.27 o 
   2  12  10      544.39      537.80     28.41 o 
   3  12  10      263.70      231.78     22.46 o 
   4  12  10      152.89      197.94     25.99 o 
   5  12  10      859.80      909.59     49.48 o 
   6  12  10      340.87      369.11     51.17 o 
   7  12  10      194.65      150.15     34.39 o 
   8  12  10       29.36       59.86     38.78 o 
   9  12  10      408.58      443.00     57.20 o 
  10  12  10       70.89       93.76     40.37 o 
  11  12  10      215.51      221.79     50.57 o 
  12  12  10      169.80      146.71     48.34 o 
 -12  13  10      154.30      201.96     46.84 o 
 -11  13  10      417.70      419.09     62.50 o 
 -10  13  10      104.58       77.50     44.32 o 
  -9  13  10       72.25       94.20     33.99 o 
  -8  13  10      178.18      221.40     45.16 o 
  -7  13  10      148.93       84.84     29.68 o 
  -6  13  10      309.74      314.35     76.61 o 
  -5  13  10      177.50      185.37     31.82 o 
  -4  13  10      854.45      784.07     75.65 o 
  -3  13  10      851.00      831.00     50.86 o 
  -2  13  10      756.08      856.27     44.95 o 
  -1  13  10      763.59      724.15     35.24 o 
   0  13  10      320.40      341.66     32.12 o 
   1  13  10     1696.16     1718.31     54.18 o 
   2  13  10      505.00      572.00     31.51 o 
   3  13  10      408.85      457.52     33.84 o 
   4  13  10      210.12      197.29     34.90 o 
   5  13  10      111.23      152.59     28.89 o 
   6  13  10      489.70      450.08     52.66 o 
   7  13  10      160.18      187.52     49.54 o 
   8  13  10      138.45       99.45     39.10 o 
   9  13  10      153.27      100.43     44.17 o 
  10  13  10       30.34       32.03     37.20 o 
  11  13  10      116.87      131.89     45.85 o 
  12  13  10        6.63      116.61     44.14 o 
  13  13  10       51.56       32.09     40.56 o 
 -13  14  10       18.41        9.72     41.13 o 
 -12  14  10      236.91      241.62     52.00 o 
 -11  14  10      142.29      101.11     49.03 o 
 -10  14  10      113.93      130.50     39.46 o 
  -9  14  10      264.46      324.43     47.63 o 
  -8  14  10      240.45      270.81     48.76 o 
  -7  14  10       92.26      118.29     33.78 o 
  -6  14  10      158.36      180.61     48.85 o 
  -5  14  10      122.05      141.81     30.09 o 
  -4  14  10      140.74      111.40     27.87 o 
  -3  14  10      948.47      959.27     64.74 o 
  -2  14  10      564.91      572.13     50.68 o 
  -1  14  10      272.45      315.93     29.20 o 
   0  14  10      109.29      109.79     22.03 o 
   1  14  10      233.89      252.96     26.22 o 
   2  14  10      461.25      463.57     32.08 o 
   3  14  10      280.12      288.00     46.90 o 
   4  14  10      674.47      614.61     68.19 o 
   5  14  10      256.98      267.47     35.06 o 
   6  14  10      385.91      326.83     40.20 o 
   7  14  10      173.35      203.79     40.93 o 
   8  14  10       58.38       74.24     30.16 o 
   9  14  10      258.31      181.51     47.15 o 
  10  14  10       87.39       70.52     42.02 o 
  11  14  10       59.71       63.19     39.60 o 
  12  14  10       37.44       78.29     42.29 o 
  13  14  10       20.52       86.56     50.24 o 
 -12  15  10       16.30       10.54     41.64 o 
 -11  15  10      151.57      112.55     46.51 o 
 -10  15  10      128.03      122.70     41.24 o 
  -9  15  10       18.80       60.50     35.71 o 
  -8  15  10        1.72        1.65     31.87 o 
  -7  15  10       74.28      117.87     32.62 o 
  -6  15  10       63.07      128.28     33.12 o 
  -5  15  10       37.59       41.64     25.77 o 
  -4  15  10      337.71      330.13     40.59 o 
  -3  15  10      203.67      213.76     31.69 o 
  -2  15  10      165.65      193.03     34.26 o 
  -1  15  10       43.13       76.03     38.96 o 
   0  15  10       88.22       90.82     50.70 o 
   1  15  10        4.16       49.53     24.54 o 
   2  15  10       59.35       98.52     27.54 o 
   3  15  10      770.62      730.72     75.82 o 
   4  15  10      431.41      461.38     65.13 o 
   5  15  10      235.38      222.66     36.67 o 
   6  15  10     1281.25     1308.86    108.91 o 
   7  15  10      299.87      264.22     66.30 o 
   8  15  10        5.13       40.53     28.58 o 
   9  15  10       30.78        0.57     31.71 o 
  10  15  10      128.85      110.80     46.35 o 
  11  15  10      137.47      143.34     52.98 o 
  12  15  10      134.56       70.36     48.37 o 
 -11  16  10      284.61      316.37     56.72 o 
 -10  16  10      114.99       55.74     41.24 o 
  -9  16  10       18.36      127.86     39.01 o 
  -8  16  10       54.16       79.92     37.61 o 
  -7  16  10      129.99      130.51     37.59 o 
  -6  16  10      175.59      169.30     42.49 o 
  -5  16  10       11.49      -14.67     41.43 o 
  -4  16  10       66.95       54.37     29.05 o 
  -3  16  10      161.13      149.69     30.58 o 
  -2  16  10      143.97      163.34     31.95 o 
  -1  16  10      217.21      230.78     34.89 o 
   0  16  10       58.44       78.05     29.83 o 
   1  16  10      135.49      188.53     37.64 o 
   2  16  10      644.69      655.31     49.22 o 
   3  16  10      311.15      324.23     42.50 o 
   4  16  10      637.56      666.75     59.08 o 
   5  16  10      468.74      443.53     65.54 o 
   6  16  10      110.11      102.61     34.94 o 
   7  16  10      783.56      776.47     82.10 o 
   8  16  10       18.20       -6.25     46.63 o 
   9  16  10       99.89      161.50     36.61 o 
  10  16  10      112.27       99.62     35.60 o 
  11  16  10       49.32       87.05     48.81 o 
  -9  17  10       67.98       96.06     41.81 o 
  -8  17  10       10.79       41.99     38.72 o 
  -7  17  10       23.68       27.94     35.22 o 
  -6  17  10      291.58      267.64     59.14 o 
  -5  17  10       54.15      104.85     33.20 o 
  -4  17  10      449.50      473.19     66.17 o 
  -3  17  10       16.04       23.76     27.88 o 
  -2  17  10      304.83      345.58     42.69 o 
  -1  17  10       31.37       58.57     39.19 o 
   0  17  10      231.30      262.93     37.28 o 
   1  17  10      116.13      130.62     48.47 o 
   2  17  10      135.77      212.01     35.78 o 
   3  17  10      754.49      790.44     73.10 o 
   4  17  10      509.90      523.51     56.00 o 
   5  17  10      111.07      124.30     38.58 o 
   6  17  10      326.47      289.83     66.93 o 
   7  17  10       12.55       39.16     30.07 o 
   8  17  10       59.26       70.03     37.52 o 
   9  17  10       57.48       61.91     36.02 o 
  -8  18  10       10.42       35.22     40.68 o 
  -7  18  10      186.14      166.96     46.28 o 
  -6  18  10       11.13      -19.39     36.11 o 
  -5  18  10        6.15        5.65     44.82 o 
  -4  18  10       52.12       82.49     32.93 o 
  -3  18  10      424.28      435.83     48.86 o 
  -2  18  10      583.12      569.25     58.86 o 
  -1  18  10      116.75      125.14     35.90 o 
   0  18  10       38.74      188.86     35.57 o 
   1  18  10       50.12       55.60     32.69 o 
   2  18  10       62.36       78.40     50.34 o 
   3  18  10      157.59      206.04     36.94 o 
   4  18  10       11.26       74.33     38.91 o 
   5  18  10      344.08      328.03     52.66 o 
   6  18  10       94.87      108.79     36.46 o 
   7  18  10       48.18       61.27     38.32 o 
   8  18  10      629.89      689.68     69.69 o 
  -5  19  10       50.33       75.12     40.59 o 
  -4  19  10      212.10      274.16     51.35 o 
  -3  19  10       88.25       61.93     37.35 o 
  -2  19  10       25.51       67.30     34.37 o 
  -1  19  10       18.23       41.62     34.80 o 
   0  19  10       14.87       65.14     34.00 o 
   1  19  10       69.36      106.55     39.89 o 
   2  19  10      316.78      342.71     48.07 o 
   3  19  10       32.68       53.87     34.70 o 
   4  19  10      198.26      149.79     42.80 o 
   5  19  10       28.77       83.32     37.77 o 
   0   1  11       30.90       24.00      8.61 o 
   1   1  11      258.00      310.19     20.46 o 
  -1   2  11      489.38      527.59     20.04 o 
   0   2  11      725.66      739.74     21.34 o 
   1   2  11     3488.03     3382.19     50.32 o 
   2   2  11      261.44      306.05     17.15 o 
  -2   3  11        4.02       12.06      9.53 o 
  -1   3  11     1362.58     1352.94     36.54 o 
   0   3  11     1525.13     1586.26     32.16 o 
   1   3  11     1142.28     1156.75     36.05 o 
   2   3  11      192.48      189.75     13.61 o 
   3   3  11      100.05      115.33     12.54 o 
  -3   4  11      168.67      184.56     18.79 o 
  -2   4  11      187.87      178.74     15.06 o 
  -1   4  11       53.54       56.73     12.94 o 
   0   4  11       89.60      116.89     12.74 o 
   1   4  11      322.03      385.63     19.01 o 
   2   4  11      294.77      312.95     16.38 o 
   3   4  11      561.30      579.94     28.66 o 
   4   4  11      304.88      363.37     22.61 o 
  -4   5  11      386.77      427.72     24.10 o 
  -3   5  11      277.69      331.69     23.77 o 
  -2   5  11      332.06      388.78     24.25 o 
  -1   5  11      132.27      129.19     14.32 o 
   0   5  11      613.68      677.09     27.85 o 
   1   5  11       39.00       44.85     13.36 o 
   2   5  11     1139.74     1094.40     37.41 o 
   3   5  11      349.33      373.48     22.39 o 
   4   5  11      399.12      462.84     25.15 o 
   5   5  11      258.30      337.83     23.01 o 
  -5   6  11      610.14      703.79     31.48 o 
  -4   6  11      357.07      406.03     25.52 o 
  -3   6  11      822.13      780.76     40.42 o 
  -2   6  11      613.19      588.66     29.87 o 
  -1   6  11      362.26      421.33     26.59 o 
   0   6  11      525.00      531.45     28.66 o 
   1   6  11      114.98      114.98     17.21 o 
   2   6  11      919.42      939.89     29.02 o 
   3   6  11      121.71      136.79     19.73 o 
   4   6  11      755.59      789.83     30.08 o 
   5   6  11      141.45      175.34     24.86 o 
   6   6  11      430.40      486.59     28.70 o 
  -6   7  11       97.65      134.22     24.68 o 
  -5   7  11      243.87      264.81     21.53 o 
  -4   7  11        9.16       33.47     13.58 o 
  -3   7  11      302.18      316.38     22.29 o 
  -2   7  11      837.14      795.74     39.11 o 
  -1   7  11      344.44      340.53     27.69 o 
   0   7  11      323.06      361.43     27.98 o 
   1   7  11       99.05      135.72     19.49 o 
   2   7  11     2134.93     2148.32     72.73 o 
   3   7  11      282.30      325.88     33.32 o 
   4   7  11     1384.24     1352.06     47.54 o 
   5   7  11      637.52      669.73     40.83 o 
   6   7  11      273.11      244.68     25.16 o 
   7   7  11      509.02      517.67     34.52 o 
  -7   8  11      566.97      524.93     36.28 o 
  -6   8  11      632.99      553.86     32.63 o 
  -5   8  11      661.23      633.02     41.13 o 
  -4   8  11      365.90      384.10     23.32 o 
  -3   8  11      898.08      935.05     37.23 o 
  -2   8  11      624.95      626.50     59.49 o 
  -1   8  11      373.51      380.05     35.33 o 
   0   8  11      127.19      149.80     22.84 o 
   1   8  11      128.02      133.35     26.76 o 
   2   8  11      129.99      146.72     21.62 o 
   3   8  11       26.81       47.08     15.49 o 
   4   8  11       64.95       56.32     16.84 o 
   5   8  11      488.48      508.05     34.71 o 
   6   8  11      573.05      566.54     34.84 o 
   7   8  11      989.91     1086.56     43.79 o 
   8   8  11      607.67      573.66     38.79 o 
  -8   9  11      349.36      380.86     36.54 o 
  -7   9  11      235.57      221.38     27.03 o 
  -6   9  11     1031.39     1019.52     48.93 o 
  -5   9  11      619.25      683.05     48.89 o 
  -4   9  11     1344.38     1341.58     46.42 o 
  -3   9  11      399.19      413.52     26.21 o 
  -2   9  11      565.83      555.84     40.97 o 
  -1   9  11      682.02      639.31     45.62 o 
   0   9  11      131.52      122.91     32.29 o 
   1   9  11     3699.08     3429.35    108.85 o 
   2   9  11     1467.46     1487.72     56.90 o 
   3   9  11      345.11      337.77     20.62 o 
   4   9  11      241.91      238.45     23.26 o 
   5   9  11      176.85      155.80     27.48 o 
   6   9  11      229.00      199.46     38.95 o 
   7   9  11      420.95      412.96     48.99 o 
   8   9  11      454.43      455.77     43.51 o 
   9   9  11      145.92      180.52     28.02 o 
  -9  10  11      159.76      155.02     29.40 o 
  -8  10  11      287.64      300.28     32.12 o 
  -7  10  11      690.51      630.51     41.42 o 
  -6  10  11      375.26      407.82     29.71 o 
  -5  10  11      170.09      203.96     30.58 o 
  -4  10  11       97.41      123.93     17.46 o 
  -3  10  11      879.77      820.76     35.48 o 
  -2  10  11      430.55      513.13     44.05 o 
  -1  10  11      271.10      286.92     36.42 o 
   0  10  11      607.64      545.70     50.44 o 
   1  10  11        1.66       28.62     21.65 o 
   2  10  11        1.65       21.81     22.71 o 
   3  10  11     1055.71     1034.33     39.46 o 
   4  10  11      133.32      153.65     22.59 o 
   5  10  11       50.48       68.43     21.05 o 
   6  10  11      507.54      491.80     46.45 o 
   7  10  11      154.82      129.92     37.19 o 
   8  10  11       41.94       89.38     27.38 o 
   9  10  11       32.85       42.91     39.47 o 
  10  10  11      295.65      338.84     37.15 o 
 -10  11  11       15.04        6.81     28.25 o 
  -9  11  11      326.46      341.82     38.00 o 
  -8  11  11       82.96       91.71     27.65 o 
  -7  11  11      237.05      219.50     45.90 o 
  -6  11  11        4.82      -16.22     22.47 o 
  -5  11  11      276.18      269.03     31.07 o 
  -4  11  11      478.51      486.56     28.77 o 
  -3  11  11      674.49      712.58     49.60 o 
  -2  11  11      750.99      732.78     40.47 o 
  -1  11  11     2540.78     2229.88     81.65 o 
   0  11  11     1322.39     1170.49     66.91 o 
   1  11  11      332.08      327.86     37.22 o 
   2  11  11       60.05       48.80     27.23 o 
   3  11  11      268.05      283.41     20.48 o 
   4  11  11      103.96      139.73     17.57 o 
   5  11  11      441.44      441.87     33.11 o 
   6  11  11      601.37      502.80     46.42 o 
   7  11  11       69.48       60.12     26.75 o 
   8  11  11       97.84      120.44     31.74 o 
   9  11  11       47.59      121.66     39.33 o 
  10  11  11      195.29      167.31     46.65 o 
  11  11  11       76.09       34.76     35.50 o 
 -11  12  11       87.73       58.19     40.29 o 
 -10  12  11      123.56      129.41     36.07 o 
  -9  12  11      247.70      278.53     53.52 o 
  -8  12  11        7.98       32.82     33.88 o 
  -7  12  11       90.98       57.45     36.74 o 
  -6  12  11      146.81      105.02     24.96 o 
  -5  12  11       11.82       24.17     21.52 o 
  -4  12  11      215.54      246.77     27.28 o 
  -3  12  11      317.06      297.87     23.53 o 
  -2  12  11      947.61      984.21     63.02 o 
  -1  12  11      252.66      270.73     39.46 o 
   0  12  11      804.14      745.44     55.14 o 
   1  12  11     1230.44     1211.26     60.19 o 
   2  12  11       12.11       13.89     13.37 o 
   3  12  11      236.22      264.38     33.73 o 
   4  12  11       42.50       53.80     27.33 o 
   5  12  11      662.27      694.63     42.71 o 
   6  12  11       51.29        5.05     25.73 o 
   7  12  11      489.63      459.89     61.79 o 
   8  12  11       74.21      114.71     43.11 o 
   9  12  11      148.98      165.64     36.97 o 
  10  12  11       41.93       52.49     33.28 o 
  11  12  11       90.43      122.81     42.66 o 
  12  12  11      184.29      166.55     45.63 o 
 -12  13  11       41.70      100.83     43.62 o 
 -11  13  11       45.81      -15.88     45.81 o 
 -10  13  11       59.99       75.61     35.09 o 
  -9  13  11       77.83       61.52     30.73 o 
  -8  13  11       84.59       95.23     31.10 o 
  -7  13  11      625.80      680.94     51.61 o 
  -6  13  11      462.33      477.27     55.81 o 
  -5  13  11      460.96      553.12     57.29 o 
  -4  13  11      218.18      221.77     28.61 o 
  -3  13  11      267.27      236.61     23.65 o 
  -2  13  11      201.46      192.37     32.25 o 
  -1  13  11      594.90      511.16     36.61 o 
   0  13  11      248.39      231.79     28.77 o 
   1  13  11      271.66      283.61     22.63 o 
   2  13  11       81.11       63.64     16.59 o 
   3  13  11      987.81      970.85     57.14 o 
   4  13  11      199.35      201.23     28.84 o 
   5  13  11      349.37      403.91     40.14 o 
   6  13  11       42.12      103.12     24.61 o 
   7  13  11       27.37       43.25     23.84 o 
   8  13  11      112.02       69.08     45.55 o 
   9  13  11       81.08       66.45     43.31 o 
  10  13  11       72.73       49.62     37.63 o 
  11  13  11       97.95       57.37     55.97 o 
  12  13  11       16.85       23.59     39.83 o 
  13  13  11       51.15       35.25     48.36 o 
 -12  14  11       99.17      206.79     52.66 o 
 -11  14  11      187.36      157.10     77.34 o 
 -10  14  11       69.58       69.99     42.08 o 
  -9  14  11       28.42      -10.45     31.84 o 
  -8  14  11       35.55       54.02     30.41 o 
  -7  14  11      261.06      243.55     38.22 o 
  -6  14  11      332.60      344.77     40.36 o 
  -5  14  11      152.47      200.47     32.33 o 
  -4  14  11       82.63      101.78     28.04 o 
  -3  14  11      301.96      338.33     44.58 o 
  -2  14  11      540.95      614.44     58.41 o 
  -1  14  11      519.07      595.69     66.17 o 
   0  14  11     1004.36     1069.82     68.07 o 
   1  14  11      526.61      526.43     51.36 o 
   2  14  11      328.88      359.91     39.31 o 
   3  14  11      406.17      442.77     52.21 o 
   4  14  11       80.79       61.51     26.69 o 
   5  14  11     1156.00     1284.04     65.11 o 
   6  14  11      204.32      213.02     32.51 o 
   7  14  11      118.98      130.84     32.41 o 
   8  14  11      133.70      127.60     31.57 o 
   9  14  11      179.92      149.07     44.47 o 
  10  14  11       63.86       58.70     44.44 o 
  11  14  11       69.81       82.33     43.19 o 
  12  14  11       92.44      142.19     47.96 o 
 -11  15  11      101.26      106.93     63.72 o 
 -10  15  11        5.66       68.25     35.99 o 
  -9  15  11       89.20       80.27     36.79 o 
  -8  15  11       48.77      -21.02     30.68 o 
  -7  15  11      201.94      162.84     44.35 o 
  -6  15  11      214.41      225.53     42.30 o 
  -5  15  11      191.13      183.91     33.94 o 
  -4  15  11       52.35       36.56     26.84 o 
  -3  15  11      290.47      276.44     34.19 o 
  -2  15  11      149.63      133.10     38.33 o 
  -1  15  11      189.19      198.29     31.46 o 
   0  15  11       54.74       98.40     29.29 o 
   1  15  11      197.68      200.74     34.17 o 
   2  15  11      388.78      379.19     38.42 o 
   3  15  11       83.01       97.55     27.07 o 
   4  15  11      175.55      192.35     34.74 o 
   5  15  11       35.46       51.29     41.65 o 
   6  15  11      217.85      258.54     42.38 o 
   7  15  11      165.42      202.10     36.77 o 
   8  15  11      220.26      164.66     36.30 o 
   9  15  11      241.69      216.30     39.39 o 
  10  15  11       41.55       99.13     49.61 o 
  11  15  11      347.95      352.80    117.09 o 
 -10  16  11      170.09      252.92     81.97 o 
  -9  16  11       16.02       91.32     36.83 o 
  -8  16  11      247.58      267.32     55.46 o 
  -7  16  11      141.06      112.34     40.24 o 
  -6  16  11       22.00       48.05     30.52 o 
  -5  16  11      260.81      219.55     71.10 o 
  -4  16  11      300.24      340.69     72.06 o 
  -3  16  11      304.36      257.31     35.24 o 
  -2  16  11      175.08      159.50     32.57 o 
  -1  16  11       37.69       26.83     39.21 o 
   0  16  11      157.09      163.49     32.65 o 
   1  16  11       95.36      104.69     36.14 o 
   2  16  11      120.14       93.64     32.22 o 
   3  16  11        7.35      -26.38     38.40 o 
   4  16  11      204.75      255.41     38.79 o 
   5  16  11        6.89       17.70     28.73 o 
   6  16  11       97.43      117.38     35.37 o 
   7  16  11      238.46      310.19     44.15 o 
   8  16  11        9.18       67.60     35.98 o 
   9  16  11       69.07       45.37     36.42 o 
  10  16  11       59.01       47.48     39.65 o 
  -8  17  11       42.20      100.68     44.23 o 
  -7  17  11      371.90      409.05     58.61 o 
  -6  17  11      108.31       94.59     51.15 o 
  -5  17  11       61.32       37.12     39.20 o 
  -4  17  11       46.46       -9.49     35.12 o 
  -3  17  11      148.75      183.28     36.40 o 
  -2  17  11       78.53       94.69     33.84 o 
  -1  17  11        9.62        1.10     26.93 o 
   0  17  11      207.65      243.51     51.29 o 
   1  17  11      372.91      405.65     45.96 o 
   2  17  11       62.78       49.75     36.57 o 
   3  17  11      138.86      162.53     53.54 o 
   4  17  11       31.68       39.80     31.69 o 
   5  17  11      164.37      144.72     36.26 o 
   6  17  11      322.68      245.81     47.86 o 
   7  17  11       27.56       18.15     32.04 o 
   8  17  11      104.29      109.48     36.77 o 
  -6  18  11        3.97        7.67     37.00 o 
  -5  18  11       15.30      -34.67     34.67 o 
  -4  18  11       57.37       85.23     33.76 o 
  -3  18  11       18.82      -12.78     29.48 o 
  -2  18  11       70.53       23.13     36.87 o 
  -1  18  11       10.20       44.86     61.18 o 
   0  18  11       58.50       69.68     33.13 o 
   1  18  11       43.75       36.67     32.89 o 
   2  18  11        0.21      -10.77     31.47 o 
   3  18  11       27.72       13.27     31.22 o 
   4  18  11      183.49      182.94     45.72 o 
   5  18  11        1.76       -2.84     30.01 o 
   6  18  11       52.58       34.53     35.07 o 
  -1  19  11       79.27      116.63     39.93 o 
   0  19  11       40.83       79.40     41.09 o 
   1  19  11       52.89       38.66     35.63 o 
   0   0  12       62.61       45.50     25.38 o 
   0   1  12      254.62      286.16     15.27 o 
   1   1  12      843.52      900.81     27.95 o 
  -1   2  12     1732.53     1700.04     37.39 o 
   0   2  12     1119.71     1215.42     30.19 o 
   1   2  12      462.58      492.73     20.57 o 
   2   2  12      285.99      276.02     23.24 o 
  -2   3  12       21.71       47.20     11.18 o 
  -1   3  12      104.62      108.07     13.40 o 
   0   3  12      952.44      951.04     30.27 o 
   1   3  12      101.16      109.41     16.02 o 
   2   3  12      367.49      414.30     21.41 o 
   3   3  12       93.66      100.34     16.45 o 
  -3   4  12      406.88      456.36     24.41 o 
  -2   4  12      305.86      336.43     27.36 o 
  -1   4  12      490.63      487.49     29.15 o 
   0   4  12      279.74      328.33     18.62 o 
   1   4  12      755.29      715.42     32.88 o 
   2   4  12      126.12      141.02     14.91 o 
   3   4  12       12.02       15.84     13.55 o 
   4   4  12      593.64      649.17     29.24 o 
  -4   5  12       96.74       90.25     16.57 o 
  -3   5  12        8.04       32.75     12.09 o 
  -2   5  12      451.73      484.91     27.17 o 
  -1   5  12       82.64       91.24     12.57 o 
   0   5  12      253.16      260.40     17.79 o 
   1   5  12       47.61       56.37     15.20 o 
   2   5  12      489.81      508.39     23.05 o 
   3   5  12     1351.53     1380.97     48.56 o 
   4   5  12     1055.65     1092.39     45.50 o 
   5   5  12      929.87      857.65     34.75 o 
  -5   6  12      156.55      183.15     20.61 o 
  -4   6  12      540.55      505.00     28.00 o 
  -3   6  12      776.32      800.16     31.05 o 
  -2   6  12      441.33      510.48     25.07 o 
  -1   6  12      116.15      127.23     18.79 o 
   0   6  12      206.98      247.19     22.56 o 
   1   6  12       23.46       25.54     18.01 o 
   2   6  12       75.35       88.29     19.87 o 
   3   6  12      960.43      898.46     33.43 o 
   4   6  12       14.32       33.32     15.08 o 
   5   6  12     1886.52     1765.53     51.57 o 
   6   6  12      991.00      991.67     39.51 o 
  -6   7  12      104.66       59.58     27.36 o 
  -5   7  12       14.10       23.34     23.88 o 
  -4   7  12       98.47       98.67     17.82 o 
  -3   7  12      428.42      468.73     30.98 o 
  -2   7  12      122.72       99.44     22.60 o 
  -1   7  12      436.41      464.52     30.97 o 
   0   7  12      338.61      298.61     31.45 o 
   1   7  12      410.81      365.33     33.95 o 
   2   7  12      492.78      513.89     37.04 o 
   3   7  12       26.94       41.41     12.88 o 
   4   7  12       66.21       86.18     17.41 o 
   5   7  12      422.89      440.37     29.89 o 
   6   7  12     1689.91     1574.57     67.71 o 
   7   7  12       47.03       63.65     24.56 o 
  -7   8  12      269.65      252.04     35.30 o 
  -6   8  12      869.89      932.28     46.63 o 
  -5   8  12      240.76      251.36     30.88 o 
  -4   8  12      385.86      402.54     35.09 o 
  -3   8  12     1175.82     1193.33     43.04 o 
  -2   8  12      601.06      624.90     44.80 o 
  -1   8  12     1297.02     1334.28     67.23 o 
   0   8  12      843.04      796.13     47.49 o 
   1   8  12     4376.52     4075.35    105.77 o 
   2   8  12      124.68      156.67     28.44 o 
   3   8  12     2360.51     2140.56     67.17 o 
   4   8  12      807.55      743.60     34.55 o 
   5   8  12      153.17      159.29     21.32 o 
   6   8  12      472.33      524.66     34.55 o 
   7   8  12       70.26      109.59     25.14 o 
   8   8  12      100.62      102.01     31.37 o 
  -8   9  12      127.54      112.48     26.96 o 
  -7   9  12      680.48      679.96     44.10 o 
  -6   9  12      258.69      272.08     26.27 o 
  -5   9  12       20.73       32.85     18.94 o 
  -4   9  12      786.51      862.31     35.57 o 
  -3   9  12      631.73      595.08     32.97 o 
  -2   9  12      756.18      764.56     46.79 o 
  -1   9  12      233.70      224.92     34.31 o 
   0   9  12     1614.96     1483.04     70.74 o 
   1   9  12      469.52      484.77     41.53 o 
   2   9  12      551.54      570.31     47.11 o 
   3   9  12     2925.14     2627.72     85.06 o 
   4   9  12      348.60      330.76     34.89 o 
   5   9  12      672.13      726.01     52.17 o 
   6   9  12     1125.06     1011.70     45.36 o 
   7   9  12      565.12      517.27     43.43 o 
   8   9  12      248.16      215.69     33.77 o 
   9   9  12      778.93      762.32     50.21 o 
  -9  10  12       74.10       61.75     27.03 o 
  -8  10  12       26.44       33.86     24.18 o 
  -7  10  12      117.62      193.43     29.65 o 
  -6  10  12      291.28      313.36     36.57 o 
  -5  10  12      222.66      246.38     35.92 o 
  -4  10  12      853.33      813.45     35.24 o 
  -3  10  12      107.83      110.24     35.57 o 
  -2  10  12      666.29      636.89     46.08 o 
  -1  10  12      952.34      936.21     59.19 o 
   0  10  12      367.72      435.10     46.93 o 
   1  10  12      349.57      331.35     42.85 o 
   2  10  12       92.80       82.95     30.98 o 
   3  10  12       89.71       97.98     35.57 o 
   4  10  12       68.20       59.70     14.71 o 
   5  10  12      315.09      315.18     35.43 o 
   6  10  12      998.15      929.60     67.44 o 
   7  10  12      551.07      548.53     47.74 o 
   8  10  12      772.67      816.11     57.32 o 
   9  10  12      102.53      117.96     29.96 o 
  10  10  12       97.19      136.91     33.65 o 
 -10  11  12       50.44       19.18     29.61 o 
  -9  11  12       25.54       62.23     27.23 o 
  -8  11  12      447.49      386.98     48.03 o 
  -7  11  12        9.72        4.18     33.52 o 
  -6  11  12      448.13      493.60     37.79 o 
  -5  11  12      214.17      208.43     23.26 o 
  -4  11  12      396.46      341.43     28.40 o 
  -3  11  12     1671.24     1615.74     51.62 o 
  -2  11  12       63.44       69.95     27.01 o 
  -1  11  12       40.97       33.36     24.76 o 
   0  11  12      408.17      467.05     48.23 o 
   1  11  12       96.86      116.48     30.41 o 
   2  11  12       96.82       62.71     32.28 o 
   3  11  12      152.03      193.37     34.40 o 
   4  11  12       66.48       49.30     25.74 o 
   5  11  12      798.54      740.72     57.39 o 
   6  11  12       43.57       -3.11     34.71 o 
   7  11  12      160.45      147.80     33.11 o 
   8  11  12      715.42      699.33     57.88 o 
   9  11  12        9.58       51.00     29.74 o 
  10  11  12      170.93      219.60     39.15 o 
  11  11  12       91.21       75.00     42.94 o 
 -11  12  12        9.18       50.31     42.06 o 
 -10  12  12       81.76       95.14     40.65 o 
  -9  12  12       36.68        1.60     59.48 o 
  -8  12  12      206.97      211.25     49.29 o 
  -7  12  12      344.27      358.28     40.51 o 
  -6  12  12       53.91       68.39     26.01 o 
  -5  12  12      309.84      365.15     30.86 o 
  -4  12  12      338.49      313.15     29.78 o 
  -3  12  12      128.79      146.57     16.68 o 
  -2  12  12      132.67       93.02     30.34 o 
  -1  12  12      226.14      244.10     45.92 o 
   0  12  12      264.27      214.27     40.31 o 
   1  12  12      252.06      239.16     47.73 o 
   2  12  12      407.43      379.02     45.08 o 
   3  12  12      248.76      177.73     34.50 o 
   4  12  12      291.13      279.20     37.08 o 
   5  12  12       14.64        9.00     17.21 o 
   6  12  12       28.93       26.26     20.39 o 
   7  12  12        5.09       -4.12     32.25 o 
   8  12  12      259.05      264.50     44.50 o 
   9  12  12       58.86       32.35     33.66 o 
  10  12  12       23.58       -4.34     47.05 o 
  11  12  12        8.84       12.80     38.20 o 
  12  12  12        7.80      -12.18     40.68 o 
 -12  13  12       29.74       31.75     44.41 o 
 -11  13  12       56.43      131.60     43.60 o 
 -10  13  12       62.28       65.10     62.54 o 
  -9  13  12      200.62      188.88     39.03 o 
  -8  13  12       33.82       -0.49     40.44 o 
  -7  13  12       57.42       69.48     28.57 o 
  -6  13  12      825.33      939.50     64.04 o 
  -5  13  12      154.00      215.22     38.61 o 
  -4  13  12       39.06       27.54     19.29 o 
  -3  13  12      210.83      209.70     20.19 o 
  -2  13  12      103.92       62.26     28.95 o 
  -1  13  12     1162.15     1182.51    100.40 o 
   0  13  12      302.68      297.42     48.54 o 
   1  13  12      210.66      216.18     43.02 o 
   2  13  12      101.13      153.46     37.55 o 
   3  13  12       40.58        9.99     24.67 o 
   4  13  12      111.40      128.61     24.24 o 
   5  13  12       24.10       39.76     23.17 o 
   6  13  12      196.80      237.17     34.41 o 
   7  13  12       38.30       40.44     24.85 o 
   8  13  12       54.81       55.25     33.57 o 
   9  13  12       48.04       53.57     35.11 o 
  10  13  12       27.80       16.07     41.50 o 
  11  13  12       25.76       66.32     42.48 o 
  12  13  12        3.45      -34.80     37.55 o 
  13  13  12       42.43      -43.28     65.81 o 
 -11  14  12       61.47      117.23     44.68 o 
 -10  14  12      281.18      409.91     73.42 o 
  -9  14  12      492.61      606.00     63.58 o 
  -8  14  12      172.86      191.32     57.42 o 
  -7  14  12       35.35        8.72     33.75 o 
  -6  14  12      160.94      177.96     38.60 o 
  -5  14  12      299.35      358.68     39.06 o 
  -4  14  12      113.56       72.06     29.36 o 
  -3  14  12       78.37       77.42     20.70 o 
  -2  14  12      285.04      253.25     34.02 o 
  -1  14  12      101.07       66.74     42.17 o 
   0  14  12       27.12       51.82     40.52 o 
   1  14  12       71.24      163.86     44.28 o 
   2  14  12      469.29      392.94     56.71 o 
   3  14  12      113.38       96.77     19.60 o 
   4  14  12      385.48      414.95     43.84 o 
   5  14  12      169.21      161.24     47.21 o 
   6  14  12      155.61      203.77     31.57 o 
   7  14  12       59.06       28.89     44.67 o 
   8  14  12       45.46       81.13     38.52 o 
   9  14  12      205.49      271.97     55.15 o 
  10  14  12       33.88       24.09     41.59 o 
  11  14  12        3.08        5.40     49.39 o 
 -10  15  12      173.77      178.12     48.38 o 
  -9  15  12      448.92      593.33     98.41 o 
  -8  15  12      185.16      167.54     44.01 o 
  -7  15  12      254.47      292.60     41.23 o 
  -6  15  12      172.89      224.82     37.80 o 
  -5  15  12      158.18       79.59     31.29 o 
  -4  15  12      173.68      258.95     44.68 o 
  -3  15  12      729.21      635.92     91.54 o 
  -2  15  12      125.55      129.94     31.56 o 
  -1  15  12        2.71        7.55     30.02 o 
   0  15  12      298.30      320.80     48.90 o 
   1  15  12       46.00       54.30     21.81 o 
   2  15  12       91.66      144.67     27.03 o 
   3  15  12        6.60       31.08     34.58 o 
   4  15  12       60.14       84.15     27.59 o 
   5  15  12       35.46       44.00     47.40 o 
   6  15  12       83.79      117.78     52.43 o 
   7  15  12      483.04      597.00     76.05 o 
   8  15  12      171.11      188.68     65.02 o 
   9  15  12      115.62      145.03     41.19 o 
  10  15  12      102.50      137.16     42.32 o 
  -9  16  12      178.25      145.35     47.35 o 
  -8  16  12      206.83      188.79     54.82 o 
  -7  16  12       26.52       13.47     51.97 o 
  -6  16  12     1003.16      953.79     88.16 o 
  -5  16  12      178.55      222.88     37.08 o 
  -4  16  12      111.85      122.85     40.43 o 
  -3  16  12      117.00      166.83     34.41 o 
  -2  16  12       22.09       10.21     27.01 o 
  -1  16  12      104.82      141.02     47.95 o 
   0  16  12       68.42       53.81     25.99 o 
   1  16  12       43.65       20.98     34.87 o 
   2  16  12       58.52       72.80     31.68 o 
   3  16  12      211.88      226.47     44.45 o 
   4  16  12       75.54       74.59     30.79 o 
   5  16  12       33.14      -19.68     26.61 o 
   6  16  12       28.34       42.36     46.89 o 
   7  16  12       67.50       70.96     45.52 o 
   8  16  12       55.16       99.91     45.00 o 
   9  16  12      108.30       79.73     35.47 o 
  -7  17  12      129.68      133.29     70.56 o 
  -6  17  12       61.01      116.11     46.47 o 
  -5  17  12      138.65      145.96     50.77 o 
  -4  17  12       21.15      109.06     34.14 o 
  -3  17  12       10.20       17.68     30.45 o 
  -2  17  12       27.32       30.27     50.65 o 
  -1  17  12       72.02      117.40     31.87 o 
   0  17  12       86.74       61.25     29.29 o 
   1  17  12       20.88       91.67     35.23 o 
   2  17  12      448.70      439.64     77.60 o 
   3  17  12       26.03        8.08     45.27 o 
   4  17  12       64.19       86.47     45.88 o 
   5  17  12       66.52       82.23     38.55 o 
   6  17  12       39.93       66.52     33.15 o 
   7  17  12       23.59      -25.44     31.49 o 
  -3  18  12       19.65      -17.63     32.80 o 
  -2  18  12      140.68      146.93     47.69 o 
  -1  18  12       48.73       44.23     44.57 o 
   0  18  12       19.23      -10.75     61.26 o 
   1  18  12       26.96       -4.27     34.02 o 
   2  18  12       78.34      120.86     37.48 o 
   3  18  12       48.87       25.19     45.84 o 
   0   1  13     2179.09     1978.93     44.67 o 
   1   1  13     1156.24     1145.79     37.10 o 
  -1   2  13      229.39      254.99     22.15 o 
   0   2  13      680.02      641.68     25.88 o 
   1   2  13      622.41      597.25     25.51 o 
   2   2  13      112.57      107.93     15.69 o 
  -2   3  13      450.76      495.18     25.13 o 
  -1   3  13      698.58      676.09     30.66 o 
   0   3  13     1260.44     1129.67     37.06 o 
   1   3  13      157.12      117.02     19.36 o 
   2   3  13      251.75      298.72     24.66 o 
   3   3  13      670.86      733.45     28.82 o 
  -3   4  13       96.53      104.21     18.81 o 
  -2   4  13      755.09      749.53     35.15 o 
  -1   4  13      792.89      787.17     33.79 o 
   0   4  13     1281.91     1240.42     39.40 o 
   1   4  13     1304.31     1378.95     37.60 o 
   2   4  13      209.40      234.79     31.42 o 
   3   4  13     1457.51     1458.19     48.21 o 
   4   4  13       31.97       44.31     15.79 o 
  -4   5  13     1438.74     1407.10     55.99 o 
  -3   5  13     1651.75     1612.19     43.09 o 
  -2   5  13     1755.46     1748.68     62.02 o 
  -1   5  13      644.87      650.07     31.87 o 
   0   5  13     1296.48     1361.81     40.47 o 
   1   5  13     1659.74     1641.05     52.55 o 
   2   5  13      464.94      481.49     27.97 o 
   3   5  13      765.86      768.96     45.92 o 
   4   5  13      560.87      615.21     31.05 o 
   5   5  13      719.47      697.02     37.73 o 
  -5   6  13      432.19      487.50     46.47 o 
  -4   6  13      947.88     1017.42     55.98 o 
  -3   6  13      187.02      219.60     23.10 o 
  -2   6  13     2067.39     2035.07     51.88 o 
  -1   6  13     2787.60     2614.97     60.16 o 
   0   6  13      562.48      555.99     27.43 o 
   1   6  13     1451.30     1457.00     65.96 o 
   2   6  13      454.89      511.00     28.07 o 
   3   6  13      600.66      600.80     30.39 o 
   4   6  13      363.10      294.82     25.06 o 
   5   6  13     1540.46     1498.33     55.21 o 
   6   6  13       28.73       58.35     18.27 o 
  -6   7  13      288.36      239.24     29.24 o 
  -5   7  13      468.06      417.66     35.50 o 
  -4   7  13      316.25      355.01     44.58 o 
  -3   7  13     2251.10     2264.79     62.49 o 
  -2   7  13     1029.85     1006.41     55.82 o 
  -1   7  13     1082.08     1113.10     55.14 o 
   0   7  13      682.92      677.83     55.02 o 
   1   7  13     1352.98     1294.92     53.93 o 
   2   7  13      273.46      269.64     30.82 o 
   3   7  13      406.01      371.92     34.66 o 
   4   7  13       18.56       27.77     21.48 o 
   5   7  13       79.82      113.11     20.28 o 
   6   7  13      473.25      534.21     55.31 o 
   7   7  13      360.89      380.06     39.22 o 
  -7   8  13      727.96      654.62     44.45 o 
  -6   8  13      312.29      350.01     42.77 o 
  -5   8  13       13.98       28.84     42.27 o 
  -4   8  13     1170.95     1175.93     40.10 o 
  -3   8  13     2239.17     2061.70     72.18 o 
  -2   8  13      579.54      550.97     49.48 o 
  -1   8  13      965.12      911.92     67.77 o 
   0   8  13     2563.45     2334.69     78.04 o 
   1   8  13     1438.74     1320.06     65.89 o 
   2   8  13     1575.23     1498.54     62.38 o 
   3   8  13      943.61      974.76     49.47 o 
   4   8  13      169.97      187.90     20.82 o 
   5   8  13       61.06       73.17     25.94 o 
   6   8  13      118.08      120.27     22.15 o 
   7   8  13      173.32      200.83     30.79 o 
   8   8  13       73.43      108.92     26.27 o 
  -8   9  13       36.30       12.70     24.08 o 
  -7   9  13      513.05      492.39     38.98 o 
  -6   9  13     2183.65     2179.66     74.99 o 
  -5   9  13     1216.88     1121.22     42.68 o 
  -4   9  13      494.73      510.37     41.35 o 
  -3   9  13     1422.53     1427.80     61.89 o 
  -2   9  13       91.55       66.83     28.31 o 
  -1   9  13      326.18      324.74     41.19 o 
   0   9  13      421.04      395.33     45.51 o 
   1   9  13      421.62      475.25     41.22 o 
   2   9  13       46.00       49.03     24.76 o 
   3   9  13        6.75      -10.71     22.20 o 
   4   9  13        1.41       37.62     18.97 o 
   5   9  13      457.63      436.60     33.13 o 
   6   9  13       42.27       47.36     20.71 o 
   7   9  13      469.90      399.89     43.05 o 
   8   9  13       33.38       91.77     36.55 o 
   9   9  13       60.31       92.19     30.76 o 
  -9  10  13      232.92      228.50     36.73 o 
  -8  10  13      131.19      165.56     31.11 o 
  -7  10  13      476.27      401.15     39.29 o 
  -6  10  13      609.23      663.12     43.84 o 
  -5  10  13      245.82      251.43     32.63 o 
  -4  10  13     1473.73     1424.71     58.05 o 
  -3  10  13     1111.68     1162.57     58.98 o 
  -2  10  13       78.01       74.17     29.99 o 
  -1  10  13      767.16      694.63     58.45 o 
   0  10  13      586.68      622.91     56.72 o 
   1  10  13      720.50      750.54     59.51 o 
   2  10  13      209.57      158.85     31.96 o 
   3  10  13       96.34       59.81     26.54 o 
   4  10  13      602.18      655.47     59.17 o 
   5  10  13      235.98      209.94     33.14 o 
   6  10  13       57.61       90.38     23.83 o 
   7  10  13      154.28      109.27     30.26 o 
   8  10  13       61.42       78.11     29.38 o 
   9  10  13       19.40       66.91     29.47 o 
  10  10  13       67.69       38.57     29.56 o 
 -10  11  13      392.69      442.10     63.83 o 
  -9  11  13      144.88      114.51     32.48 o 
  -8  11  13       48.38      106.54     28.96 o 
  -7  11  13      234.94      227.89     34.21 o 
  -6  11  13     1745.23     1659.37     64.91 o 
  -5  11  13      691.60      684.88     44.72 o 
  -4  11  13       39.37       61.20     28.89 o 
  -3  11  13      764.31      778.82     61.06 o 
  -2  11  13      714.62      691.42     57.91 o 
  -1  11  13      948.28      853.34     78.07 o 
   0  11  13      109.23       22.56     31.25 o 
   1  11  13      158.74      141.36     35.60 o 
   2  11  13      508.22      562.78     52.78 o 
   3  11  13      817.95      831.01     68.02 o 
   4  11  13     1877.49     1889.86     77.29 o 
   5  11  13      542.63      514.40     43.30 o 
   6  11  13        8.10      -18.24     31.52 o 
   7  11  13       67.04       95.76     32.38 o 
   8  11  13       88.20       88.38     33.01 o 
   9  11  13       97.40       12.49     37.07 o 
  10  11  13      130.51      140.47     36.49 o 
  11  11  13      189.13      238.12     64.44 o 
 -11  12  13       19.23       17.72     48.74 o 
 -10  12  13       72.86       95.65     36.00 o 
  -9  12  13       35.71        1.74     32.23 o 
  -8  12  13       74.66       -2.74     29.84 o 
  -7  12  13      165.20      194.18     44.31 o 
  -6  12  13      541.35      580.80     43.52 o 
  -5  12  13      320.35      333.47     41.25 o 
  -4  12  13      248.42      272.98     25.72 o 
  -3  12  13      251.58      210.24     41.80 o 
  -2  12  13       12.55       67.27     32.61 o 
  -1  12  13      462.64      424.07     55.88 o 
   0  12  13      179.95      252.27     42.44 o 
   1  12  13       11.59       17.04     33.01 o 
   2  12  13      128.71      155.72     37.23 o 
   3  12  13       43.34       28.43     32.20 o 
   4  12  13      386.94      283.57     48.76 o 
   5  12  13      685.45      655.94     48.99 o 
   6  12  13      204.76      226.27     31.40 o 
   7  12  13      162.07      188.74     38.19 o 
   8  12  13       41.04       15.45     32.76 o 
   9  12  13       94.90      108.20     50.07 o 
  10  12  13      151.70      204.96     44.40 o 
  11  12  13      196.88      215.33     49.60 o 
  12  12  13       63.53      104.12     48.26 o 
 -11  13  13       76.46       98.80     45.34 o 
 -10  13  13       17.02      -14.68     38.23 o 
  -9  13  13       29.76       23.49     33.27 o 
  -8  13  13      129.19       53.36     34.42 o 
  -7  13  13      134.82      107.83     65.15 o 
  -6  13  13      185.82      196.00     33.75 o 
  -5  13  13      584.40      600.23     44.76 o 
  -4  13  13      200.55      226.64     33.14 o 
  -3  13  13      588.10      593.55     61.81 o 
  -2  13  13       42.09       98.48     35.21 o 
  -1  13  13      121.84      105.82     38.42 o 
   0  13  13      238.07      193.34     43.01 o 
   1  13  13      182.20      200.28     39.72 o 
   2  13  13      396.02      380.57     51.07 o 
   3  13  13      825.40      803.90     76.61 o 
   4  13  13      279.70      290.60     43.11 o 
   5  13  13     1145.31     1169.03     73.21 o 
   6  13  13       42.52       15.51     32.85 o 
   7  13  13       64.46       70.83     27.56 o 
   8  13  13       84.00       93.93     38.59 o 
   9  13  13      207.53      232.76     64.36 o 
  10  13  13       63.96        8.15     43.22 o 
  11  13  13       29.25      260.47     58.10 o 
 -10  14  13      239.16      333.58     56.54 o 
  -9  14  13      246.15      226.72     49.16 o 
  -8  14  13       18.13       56.07     38.41 o 
  -7  14  13       93.87       87.30     34.00 o 
  -6  14  13      355.07      452.23     50.80 o 
  -5  14  13      112.86      105.66     27.86 o 
  -4  14  13       94.73      133.96     35.53 o 
  -3  14  13      252.08      298.87     68.28 o 
  -2  14  13      209.49      198.58     47.37 o 
  -1  14  13       39.58       95.43     44.35 o 
   0  14  13       38.44       79.26     57.18 o 
   1  14  13      139.68       64.11     41.96 o 
   2  14  13       96.72       78.99     39.66 o 
   3  14  13      133.63      188.95     46.13 o 
   4  14  13      324.61      330.58     74.42 o 
   5  14  13      148.18      150.74     27.81 o 
   6  14  13      240.48      277.15     56.84 o 
   7  14  13       13.07       -5.69     36.13 o 
   8  14  13      505.13      497.09     48.28 o 
   9  14  13      126.68      146.43     34.52 o 
  10  14  13      160.13      180.82     52.00 o 
  -9  15  13      141.28      165.48     44.85 o 
  -8  15  13      343.97      451.33     48.00 o 
  -7  15  13      424.34      464.14     69.32 o 
  -6  15  13      271.88      310.67     66.43 o 
  -5  15  13       96.98      152.87     33.41 o 
  -4  15  13      119.28       60.19     32.13 o 
  -3  15  13       76.18      148.47     47.69 o 
  -2  15  13       73.68       64.24     44.89 o 
  -1  15  13      353.65      360.87     68.19 o 
   0  15  13      270.30      254.97     57.72 o 
   1  15  13       13.64       15.20     41.05 o 
   2  15  13      561.84      669.02     74.24 o 
   3  15  13      154.06       92.22     44.19 o 
   4  15  13       14.55       53.65     30.98 o 
   5  15  13      164.95      161.15     58.89 o 
   6  15  13       65.18       76.84     39.67 o 
   7  15  13       40.22       64.40     38.74 o 
   8  15  13       62.54       92.35     35.69 o 
   9  15  13        9.29       -0.21     32.49 o 
  -7  16  13      364.21      392.29     49.23 o 
  -6  16  13       65.60       57.02     56.67 o 
  -5  16  13       50.45       79.38     32.21 o 
  -4  16  13       20.74       16.27     27.69 o 
  -3  16  13       78.37      137.72     51.80 o 
  -2  16  13      139.42       71.92     65.29 o 
  -1  16  13      119.31      207.45     80.34 o 
   0  16  13       37.39       45.02     48.68 o 
   1  16  13      187.98      161.96     54.72 o 
   2  16  13        2.33        1.73     46.74 o 
   3  16  13       21.19       39.08     46.67 o 
   4  16  13       18.95       44.98     27.04 o 
   5  16  13        8.48       37.98     33.52 o 
   6  16  13       18.46       23.68     30.19 o 
   7  16  13        9.81       13.29     44.73 o 
  -4  17  13       10.39       28.17     30.03 o 
  -3  17  13      403.73      355.08     51.76 o 
  -2  17  13      136.50      148.62     55.27 o 
  -1  17  13      113.12      147.74     53.99 o 
   0  17  13       24.39       67.12     50.19 o 
   1  17  13       68.21       59.52     62.37 o 
   2  17  13      208.38      313.38     62.72 o 
   3  17  13       10.97       14.43     55.08 o 
   4  17  13      246.69      352.75     65.28 o 
   0   1  14     2181.63     2075.43     58.64 o 
   1   1  14     1127.90     1146.41     44.94 o 
  -1   2  14      968.86      871.68     38.86 o 
   0   2  14      779.70      773.32     42.32 o 
   1   2  14     2081.26     1922.11     51.22 o 
   2   2  14      320.07      288.33     24.31 o 
  -2   3  14      346.56      313.49     35.00 o 
  -1   3  14     9525.38     8443.07    168.71 o 
   0   3  14      271.97      317.64     33.59 o 
   1   3  14      913.28      904.83     41.04 o 
   2   3  14     1020.56      987.36     39.17 o 
   3   3  14      446.77      443.83     28.97 o 
  -3   4  14      158.54      196.34     21.47 o 
  -2   4  14      293.52      288.44     30.57 o 
  -1   4  14      370.66      424.42     41.62 o 
   0   4  14      377.85      371.55     26.42 o 
   1   4  14      479.78      537.57     26.89 o 
   2   4  14      599.70      587.65     27.65 o 
   3   4  14     2664.63     2478.95     57.00 o 
   4   4  14      824.13      896.86     37.03 o 
  -4   5  14     2205.84     2103.71     68.14 o 
  -3   5  14      996.04      926.91     39.46 o 
  -2   5  14     2855.14     2707.22     67.15 o 
  -1   5  14     3883.14     3538.24     79.15 o 
   0   5  14     1088.66     1087.53     40.02 o 
   1   5  14       22.43       38.75     15.73 o 
   2   5  14      116.68      133.68     20.31 o 
   3   5  14       54.68       97.48     19.21 o 
   4   5  14     1646.79     1567.63     70.20 o 
   5   5  14     1712.70     1624.20     51.65 o 
  -5   6  14       22.78       41.21     31.53 o 
  -4   6  14      621.52      591.16     40.84 o 
  -3   6  14       57.92       90.07     26.64 o 
  -2   6  14     3383.16     3068.52     72.32 o 
  -1   6  14      263.20      312.89     23.05 o 
   0   6  14      857.52      821.39     39.97 o 
   1   6  14      400.36      391.33     34.40 o 
   2   6  14     1471.99     1549.63     47.23 o 
   3   6  14      215.29      209.53     22.92 o 
   4   6  14      896.94      900.67     38.88 o 
   5   6  14      693.62      723.24     36.52 o 
   6   6  14      690.32      692.32     53.52 o 
  -6   7  14     1218.15     1144.85     52.36 o 
  -5   7  14     1863.22     1681.57     62.56 o 
  -4   7  14      121.09      144.72     30.80 o 
  -3   7  14      932.73      997.95     46.09 o 
  -2   7  14     1037.01     1025.97     58.63 o 
  -1   7  14     1481.90     1497.31     60.73 o 
   0   7  14      544.30      585.25     44.39 o 
   1   7  14      518.96      540.88     40.01 o 
   2   7  14      655.84      592.45     40.62 o 
   3   7  14        8.03       20.62     13.97 o 
   4   7  14       61.85       70.25     17.60 o 
   5   7  14      571.63      506.02     32.38 o 
   6   7  14     1304.31     1292.06     57.94 o 
   7   7  14      448.14      477.12     40.92 o 
  -7   8  14        7.29       -7.81     31.57 o 
  -6   8  14      171.73      196.88     29.08 o 
  -5   8  14      325.90      361.14     32.60 o 
  -4   8  14     1240.83     1239.98     44.49 o 
  -3   8  14     1351.80     1362.67    124.34 o 
  -2   8  14      329.39      414.00     72.05 o 
  -1   8  14      473.63      502.45     51.88 o 
   0   8  14       47.33       39.37     23.96 o 
   1   8  14      319.52      268.89     32.78 o 
   2   8  14      906.97      824.67     69.10 o 
   3   8  14      484.72      506.28     40.38 o 
   4   8  14      869.17      851.82     37.40 o 
   5   8  14      279.36      325.43     32.53 o 
   6   8  14      168.89      156.00     32.41 o 
   7   8  14     1486.44     1340.65     60.45 o 
   8   8  14      669.83      574.68     46.74 o 
  -8   9  14      519.10      581.49     45.12 o 
  -7   9  14      149.94      172.63     31.73 o 
  -6   9  14      116.53      112.42     25.38 o 
  -5   9  14      267.93      327.46     30.93 o 
  -4   9  14     1088.12     1202.31     40.92 o 
  -3   9  14     1094.64     1038.46     68.80 o 
  -2   9  14      343.56      307.04     48.45 o 
  -1   9  14      739.97      682.86     71.23 o 
   0   9  14      607.43      612.16     56.61 o 
   1   9  14      408.27      423.39     39.45 o 
   2   9  14      104.57       93.48     29.62 o 
   3   9  14      186.10      180.73     29.83 o 
   4   9  14      759.60      774.51     51.28 o 
   5   9  14       11.35        9.20     20.90 o 
   6   9  14       70.24       88.56     31.63 o 
   7   9  14      342.44      314.57     37.07 o 
   8   9  14      259.79      195.67     32.56 o 
   9   9  14      101.61       97.40     28.75 o 
  -9  10  14      169.58      148.26     34.60 o 
  -8  10  14       99.64      118.78     30.62 o 
  -7  10  14       12.92       17.92     24.23 o 
  -6  10  14      185.47      193.61     29.34 o 
  -5  10  14       32.53       27.39     17.78 o 
  -4  10  14      199.80      178.41     56.26 o 
  -3  10  14      205.13      149.91     38.67 o 
  -2  10  14       99.72      149.50     43.22 o 
  -1  10  14      903.32      789.48     59.51 o 
   0  10  14      128.43      106.36     40.80 o 
   1  10  14      549.54      514.10     66.59 o 
   2  10  14       61.29       74.79     30.75 o 
   3  10  14      137.83      120.08     31.13 o 
   4  10  14      189.35      215.02     35.37 o 
   5  10  14      265.27      299.72     43.05 o 
   6  10  14      162.57      172.65     25.82 o 
   7  10  14      865.64      815.72     73.99 o 
   8  10  14      275.44      262.11     42.36 o 
   9  10  14       44.16       26.17     30.18 o 
  10  10  14       17.55      -31.15     31.15 o 
 -10  11  14      394.05      430.38     48.77 o 
  -9  11  14      162.37      129.21     33.46 o 
  -8  11  14      546.19      630.47     49.59 o 
  -7  11  14      395.92      468.15     46.81 o 
  -6  11  14      210.54      158.18     31.44 o 
  -5  11  14      289.07      313.81     34.28 o 
  -4  11  14     1620.06     1512.75     87.99 o 
  -3  11  14      813.93      730.41     69.22 o 
  -2  11  14      221.36      206.37     43.70 o 
  -1  11  14      427.37      505.27     51.10 o 
   0  11  14      275.40      250.42     44.81 o 
   1  11  14      305.72      319.21     46.09 o 
   2  11  14     1503.30     1513.52     80.34 o 
   3  11  14      684.82      579.16     55.45 o 
   4  11  14      155.73      192.56     35.47 o 
   5  11  14       61.73       78.02     48.51 o 
   6  11  14      206.44      188.59     36.32 o 
   7  11  14      343.00      352.13     54.27 o 
   8  11  14       12.26       39.83     32.16 o 
   9  11  14      203.13      218.04     43.00 o 
  10  11  14       13.90       -2.33     33.20 o 
  11  11  14       97.22      131.83     53.67 o 
 -11  12  14       46.68       43.06     41.73 o 
 -10  12  14      149.50      149.35     41.36 o 
  -9  12  14      188.38      159.69     54.82 o 
  -8  12  14       13.63       48.59     29.03 o 
  -7  12  14      217.64      146.94     31.75 o 
  -6  12  14      354.30      328.73     37.83 o 
  -5  12  14      410.25      402.78     35.88 o 
  -4  12  14      242.36      212.92     48.51 o 
  -3  12  14      395.77      295.17     57.07 o 
  -2  12  14      143.04      171.20     40.63 o 
  -1  12  14      160.73      167.98     37.09 o 
   0  12  14      597.33      631.77     60.42 o 
   1  12  14       54.11      111.63     38.07 o 
   2  12  14      182.60      193.93     38.43 o 
   3  12  14       13.46       18.83     35.45 o 
   4  12  14      424.07      379.45     54.29 o 
   5  12  14      616.87      455.89     53.01 o 
   6  12  14      233.42      226.01     39.72 o 
   7  12  14       61.64       88.52     53.20 o 
   8  12  14       46.78       36.54     33.89 o 
   9  12  14       40.00       -4.21     78.79 o 
  10  12  14       10.60       56.93     56.38 o 
  11  12  14       25.74       91.65     61.09 o 
 -10  13  14       17.19       23.88     38.63 o 
  -9  13  14      346.20      375.42     66.87 o 
  -8  13  14      176.63      209.06     41.22 o 
  -7  13  14      194.72      283.92     48.67 o 
  -6  13  14      101.45      109.56     75.55 o 
  -5  13  14        6.53       11.99     39.06 o 
  -4  13  14       48.88        9.43     42.92 o 
  -3  13  14      281.12      265.75     48.97 o 
  -2  13  14      247.21      168.94     46.69 o 
  -1  13  14      253.81      227.79     47.45 o 
   0  13  14      417.79      362.36     48.28 o 
   1  13  14      128.00      144.86     39.52 o 
   2  13  14      426.67      389.15     49.20 o 
   3  13  14      239.04      283.40     45.33 o 
   4  13  14       66.47       35.98     33.81 o 
   5  13  14       20.19       52.77     39.79 o 
   6  13  14      312.03      330.37     49.58 o 
   7  13  14       48.72       60.61     39.53 o 
   8  13  14       33.91      104.94     33.88 o 
   9  13  14      240.98      272.16     53.28 o 
  10  13  14       62.44       67.28     57.53 o 
  -9  14  14        7.29       24.99     38.08 o 
  -8  14  14       43.61       61.58     64.70 o 
  -7  14  14      223.94      243.19     42.77 o 
  -6  14  14      177.30      182.50     49.57 o 
  -5  14  14       46.21       74.66     25.14 o 
  -4  14  14       43.39       -2.21     68.70 o 
  -3  14  14       18.92       63.06     46.08 o 
  -2  14  14      187.74      190.81     52.80 o 
  -1  14  14       47.70        7.94     39.22 o 
   0  14  14       26.11       86.79     45.35 o 
   1  14  14      541.51      559.96     68.52 o 
   2  14  14      138.50      189.66     60.81 o 
   3  14  14      355.69      304.35     57.95 o 
   4  14  14      112.19      187.43     47.60 o 
   5  14  14      188.76      259.30     57.58 o 
   6  14  14      278.37      298.87     71.03 o 
   7  14  14      133.53      168.87     48.14 o 
   8  14  14       32.95       59.53     30.01 o 
   9  14  14      103.72       71.40     33.21 o 
  -7  15  14      144.94      194.62     39.79 o 
  -6  15  14      631.82      751.21     56.12 o 
  -5  15  14      199.91      158.11     62.35 o 
  -4  15  14      258.90      265.34     70.07 o 
  -3  15  14       30.40       71.96    112.24 o 
  -2  15  14      174.78      217.53     91.10 o 
  -1  15  14      115.49      127.29     49.73 o 
   0  15  14      141.35      125.26     73.14 o 
   1  15  14       84.73       64.84     64.97 o 
   2  15  14       29.41       15.74     45.33 o 
   3  15  14      246.05      147.25     57.28 o 
   4  15  14      533.90      571.19     69.58 o 
   5  15  14       31.09       -6.76     40.00 o 
   6  15  14      138.79      184.37     77.81 o 
   7  15  14       68.26      137.59     32.44 o 
  -5  16  14        3.38       25.02     50.49 o 
  -4  16  14      112.90       70.40     67.35 o 
  -3  16  14      195.70      195.57     69.66 o 
  -2  16  14      472.71      586.64     89.99 o 
  -1  16  14       44.08       68.65     54.21 o 
   0  16  14       72.35       86.51     50.03 o 
   1  16  14      270.20      263.17     62.93 o 
   2  16  14       69.19      -52.57     67.90 o 
   3  16  14      214.05      185.11     55.30 o 
   4  16  14        9.27      -31.28     45.52 o 
   5  16  14       19.69       27.78     44.14 o 
   0   1  15     1310.75     1297.45     48.61 o 
   1   1  15     3076.99     2904.79     74.25 o 
  -1   2  15      810.95      730.69     46.73 o 
   0   2  15     3313.09     3097.36     79.21 o 
   1   2  15      826.59      789.91     38.57 o 
   2   2  15      964.78      965.88     42.04 o 
  -2   3  15     2703.90     2526.49     69.59 o 
  -1   3  15      650.16      614.96     40.80 o 
   0   3  15      659.26      651.54     37.40 o 
   1   3  15      759.74      735.05     34.06 o 
   2   3  15      462.86      465.30     31.91 o 
   3   3  15      489.91      524.79     33.34 o 
  -3   4  15      551.77      575.62     35.15 o 
  -2   4  15     1316.86     1194.00     46.60 o 
  -1   4  15      159.29      232.90     27.61 o 
   0   4  15     1053.92     1068.76     64.28 o 
   1   4  15     1339.32     1297.46     54.70 o 
   2   4  15     2704.35     2675.25     82.66 o 
   3   4  15      241.26      258.97     23.18 o 
   4   4  15      465.35      545.98     35.14 o 
  -4   5  15      875.35      897.94     48.98 o 
  -3   5  15      662.28      681.71     36.09 o 
  -2   5  15     1323.33     1114.78     44.82 o 
  -1   5  15     1052.13      990.02     67.75 o 
   0   5  15      230.73      233.26     23.87 o 
   1   5  15      131.34       98.92     22.20 o 
   2   5  15     1350.98     1291.74     43.51 o 
   3   5  15      844.75      826.43     41.47 o 
   4   5  15     1378.89     1368.52     65.43 o 
   5   5  15       40.13       44.89     23.25 o 
  -5   6  15      440.73      466.76     39.18 o 
  -4   6  15      796.32      832.56     51.68 o 
  -3   6  15      420.69      466.90     34.76 o 
  -2   6  15      465.14      470.01     29.56 o 
  -1   6  15      197.18      194.49     23.40 o 
   0   6  15      374.51      380.85     31.66 o 
   1   6  15     1144.33     1179.84     73.40 o 
   2   6  15      168.09      206.35     31.14 o 
   3   6  15      420.67      461.77     36.35 o 
   4   6  15       56.51       43.91     30.80 o 
   5   6  15      412.49      335.70     40.40 o 
   6   6  15      646.74      605.16     54.35 o 
  -6   7  15      493.77      512.33     52.79 o 
  -5   7  15       33.27       18.86     39.44 o 
  -4   7  15      507.38      457.00     39.23 o 
  -3   7  15     1476.27     1446.40     76.87 o 
  -2   7  15      303.71      355.07     55.13 o 
  -1   7  15      510.73      434.84     61.69 o 
   0   7  15      572.79      577.86     46.71 o 
   1   7  15      327.70      295.57     36.71 o 
   2   7  15      794.47      819.80     62.12 o 
   3   7  15      204.99      201.92     21.19 o 
   4   7  15      876.31      914.47     39.62 o 
   5   7  15      279.99      280.19     30.58 o 
   6   7  15      425.48      375.45     42.12 o 
   7   7  15      375.84      367.06     42.63 o 
  -7   8  15      307.34      367.05     86.23 o 
  -6   8  15      382.90      388.11     45.17 o 
  -5   8  15      770.97      815.27     50.60 o 
  -4   8  15        9.16       22.01     15.85 o 
  -3   8  15     1120.41      974.34     67.64 o 
  -2   8  15     1963.36     1748.85     83.47 o 
  -1   8  15       51.28       55.82     33.62 o 
   0   8  15      734.24      675.36     50.30 o 
   1   8  15      658.83      585.84     53.94 o 
   2   8  15       40.37       20.98     26.93 o 
   3   8  15       16.15       11.36     24.13 o 
   4   8  15       40.07       75.07     17.33 o 
   5   8  15      498.30      505.27     44.40 o 
   6   8  15       10.15       27.73     24.02 o 
   7   8  15      442.48      463.87     54.62 o 
   8   8  15     1474.81     1314.99     81.91 o 
  -8   9  15      514.98      498.68     53.53 o 
  -7   9  15      136.44      170.82     39.46 o 
  -6   9  15      859.67      877.77     68.31 o 
  -5   9  15      178.33      187.48     26.02 o 
  -4   9  15      142.38       90.11     45.59 o 
  -3   9  15     1319.39     1194.20     88.22 o 
  -2   9  15     1999.19     1751.58     87.27 o 
  -1   9  15      981.05      879.45     81.37 o 
   0   9  15       34.55       88.07     33.44 o 
   1   9  15      188.18      182.49     34.62 o 
   2   9  15     1296.21     1125.40     62.35 o 
   3   9  15      344.90      403.02     40.08 o 
   4   9  15      115.91       90.60     37.15 o 
   5   9  15      166.09      198.57     33.31 o 
   6   9  15       16.64       22.20     25.43 o 
   7   9  15      106.26      185.48     33.49 o 
   8   9  15       10.55       36.33     33.04 o 
   9   9  15       31.19       67.49     30.50 o 
  -9  10  15      398.59      415.30     48.39 o 
  -8  10  15      207.60      221.39     38.62 o 
  -7  10  15      311.08      341.14     51.62 o 
  -6  10  15      226.66      235.00     33.64 o 
  -5  10  15      332.01      385.02     33.76 o 
  -4  10  15      294.87      240.69     44.90 o 
  -3  10  15      164.54      151.93     39.55 o 
  -2  10  15      740.22      618.31     97.43 o 
  -1  10  15      272.21      272.84     45.24 o 
   0  10  15      856.74      870.67     66.09 o 
   1  10  15      116.06      137.04     38.26 o 
   2  10  15      148.70       87.29     29.86 o 
   3  10  15     1022.92     1047.45     61.67 o 
   4  10  15       11.00       47.68     34.93 o 
   5  10  15      357.31      353.82     42.35 o 
   6  10  15      126.34      136.64     24.20 o 
   7  10  15      186.29      179.17     38.21 o 
   8  10  15       42.69      108.62     37.55 o 
   9  10  15       48.73        9.71     32.93 o 
  10  10  15       27.40       56.46     32.83 o 
 -10  11  15      109.87      127.12     40.72 o 
  -9  11  15       81.57       36.56     36.45 o 
  -8  11  15      156.07      135.68     35.20 o 
  -7  11  15      226.52      251.26     37.00 o 
  -6  11  15      367.84      348.56     37.10 o 
  -5  11  15      191.47      123.00     61.43 o 
  -4  11  15       27.47      -21.52     39.10 o 
  -3  11  15      351.32      209.09     59.16 o 
  -2  11  15      282.51      273.19     47.63 o 
  -1  11  15      744.91      661.45     62.52 o 
   0  11  15       19.89       16.40     53.71 o 
   1  11  15      144.06      115.29     51.10 o 
   2  11  15       58.30       42.29     41.82 o 
   3  11  15      330.31      309.57     47.39 o 
   4  11  15      166.42      100.44     33.65 o 
   5  11  15      822.41      854.38     59.22 o 
   6  11  15      292.41      286.59     28.63 o 
   7  11  15      271.02      236.14     40.42 o 
   8  11  15       78.76      113.89     35.69 o 
   9  11  15       21.81      -11.39     36.00 o 
  10  11  15      709.96      878.12     67.10 o 
  11  11  15      153.77      150.24     46.78 o 
 -10  12  15      335.39      249.60    103.73 o 
  -9  12  15       87.12       91.98     39.22 o 
  -8  12  15       15.05       58.18     32.77 o 
  -7  12  15      386.15      345.84     40.93 o 
  -6  12  15      357.40      389.04     71.50 o 
  -5  12  15      561.68      671.60     99.92 o 
  -4  12  15      255.36      167.84     47.77 o 
  -3  12  15       37.80      -31.75     61.69 o 
  -2  12  15      185.93      193.69     45.14 o 
  -1  12  15       15.36       55.25     35.05 o 
   0  12  15       86.97       69.64     72.30 o 
   1  12  15      115.10      123.66     46.63 o 
   2  12  15      342.12      421.95     54.23 o 
   3  12  15      221.74      208.70     43.58 o 
   4  12  15       18.07        6.52     33.80 o 
   5  12  15       33.06       68.90     31.81 o 
   6  12  15      163.55      153.91     36.79 o 
   7  12  15       71.34       65.57     32.01 o 
   8  12  15      109.79      108.91     40.13 o 
   9  12  15        7.63      -12.86     49.64 o 
  10  12  15       46.49      119.78     48.09 o 
  -8  13  15      307.53      378.76     63.27 o 
  -7  13  15       83.18       55.59     39.02 o 
  -6  13  15       19.46       15.49     97.61 o 
  -5  13  15      475.48      468.68     64.93 o 
  -4  13  15       29.99        6.66     40.15 o 
  -3  13  15      159.45      114.70     45.98 o 
  -2  13  15      109.91      160.64     46.70 o 
  -1  13  15      447.56      373.74     59.01 o 
   0  13  15      174.14      124.50     45.32 o 
   1  13  15      123.86       84.25     43.76 o 
   2  13  15      265.62      310.77     49.10 o 
   3  13  15      213.62      253.16     48.10 o 
   4  13  15       76.49       91.13     41.94 o 
   5  13  15      131.38      152.38     45.21 o 
   6  13  15      124.49      210.70     48.61 o 
   7  13  15       34.37       67.07     29.67 o 
   8  13  15       38.59       88.67     29.06 o 
  -7  14  15      162.06      239.97     79.98 o 
  -6  14  15       70.64      178.95     59.94 o 
  -5  14  15       24.27      -47.26     47.26 o 
  -4  14  15      258.83      288.96     63.11 o 
  -3  14  15       10.33       65.55     49.97 o 
  -2  14  15      102.17      162.06     54.93 o 
  -1  14  15       96.21      110.37     55.51 o 
   0  14  15       16.42       55.43     46.08 o 
   1  14  15      105.33      195.36     54.49 o 
   2  14  15      200.94      194.92     62.46 o 
   3  14  15       50.76      103.80     42.57 o 
   4  14  15       72.16       29.36     51.24 o 
   5  14  15       15.41        7.38     41.30 o 
   6  14  15       36.53       12.88     49.62 o 
   7  14  15      166.96      154.35     56.13 o 
  -4  15  15       26.04       49.40     82.20 o 
  -3  15  15      138.33      123.37     67.99 o 
  -2  15  15      257.08      230.49    143.15 o 
  -1  15  15       74.75      -18.41     64.79 o 
   0  15  15       98.73      118.18     61.19 o 
   1  15  15       11.32       22.29     61.43 o 
   2  15  15      151.80      171.50     52.71 o 
   3  15  15      110.82      101.41     53.54 o 
   4  15  15       14.64        3.04     44.96 o 
   0   0  16     9325.39     8001.19    675.14 o 
   0   1  16      150.31      114.17     22.13 o 
   1   1  16     1819.98     1727.52     57.73 o 
  -1   2  16      456.58      522.18     43.90 o 
   0   2  16     1042.84      937.49     42.96 o 
   1   2  16      412.76      373.74     33.39 o 
   2   2  16       97.21      115.93     23.29 o 
  -2   3  16      447.18      455.26     33.69 o 
  -1   3  16      718.47      738.37     39.00 o 
   0   3  16      899.52      894.44     42.70 o 
   1   3  16       93.19       70.19     32.61 o 
   2   3  16      198.56      206.24     25.26 o 
   3   3  16      323.05      385.45     45.53 o 
  -3   4  16      492.69      430.65     34.33 o 
  -2   4  16       88.85       99.52     20.18 o 
  -1   4  16     1905.36     1829.24     58.36 o 
   0   4  16       67.29       66.46     19.73 o 
   1   4  16      409.43      391.28     29.56 o 
   2   4  16      136.81      113.93     25.06 o 
   3   4  16      788.37      806.85     42.17 o 
   4   4  16      339.57      379.77     32.65 o 
  -4   5  16      357.97      348.05     52.95 o 
  -3   5  16     1196.95     1141.86     48.15 o 
  -2   5  16      285.91      278.38     28.82 o 
  -1   5  16       11.78       26.84     17.17 o 
   0   5  16      122.78      150.52     23.36 o 
   1   5  16      320.08      333.40     29.69 o 
   2   5  16     1035.93     1004.18     53.97 o 
   3   5  16      352.81      337.56     39.24 o 
   4   5  16      576.17      680.51     60.97 o 
   5   5  16      136.06      215.01     46.45 o 
  -5   6  16      129.79      174.58     33.66 o 
  -4   6  16      149.45      143.77     30.67 o 
  -3   6  16     1483.21     1468.83     76.55 o 
  -2   6  16     1147.49     1089.84     62.56 o 
  -1   6  16      280.85      274.47     25.01 o 
   0   6  16      227.50      214.93     27.30 o 
   1   6  16       61.74       77.33     27.05 o 
   2   6  16      469.89      450.29     43.26 o 
   3   6  16       50.95       36.75     24.22 o 
   4   6  16       72.05      129.81     30.40 o 
   5   6  16     1156.70     1100.21     67.30 o 
   6   6  16      194.56      179.63     39.50 o 
  -6   7  16      381.27      447.04     42.73 o 
  -5   7  16     1134.41     1008.38     76.96 o 
  -4   7  16      112.76       80.87     55.07 o 
  -3   7  16      241.80      248.72     43.47 o 
  -2   7  16       11.44       -0.44     39.94 o 
  -1   7  16      395.34      374.07     43.24 o 
   0   7  16      521.19      689.33     53.72 o 
   1   7  16      191.14      221.26     36.03 o 
   2   7  16       80.20       86.12     29.63 o 
   3   7  16      557.03      450.41     49.59 o 
   4   7  16       63.65       82.88     26.77 o 
   5   7  16      185.65      215.86     36.53 o 
   6   7  16        8.19       33.93     29.51 o 
   7   7  16     2005.87     1926.36     90.43 o 
  -7   8  16       80.13       96.45     31.07 o 
  -6   8  16       98.52       57.48     28.37 o 
  -5   8  16      473.49      499.28     61.21 o 
  -4   8  16     1607.21     1451.04     82.14 o 
  -3   8  16     1074.05      997.56     73.35 o 
  -2   8  16      327.46      239.76     48.86 o 
  -1   8  16      872.12      685.57     68.28 o 
   0   8  16      446.85      474.71     70.24 o 
   1   8  16     1256.27     1113.20     88.65 o 
   2   8  16      121.71      169.34     35.83 o 
   3   8  16      406.31      399.36     48.88 o 
   4   8  16       85.39       83.55     31.08 o 
   5   8  16      673.92      635.07     48.25 o 
   6   8  16      452.91      406.56     44.77 o 
   7   8  16      641.26      618.72     69.08 o 
   8   8  16      161.75      214.72     46.70 o 
  -8   9  16      256.76      321.96     43.14 o 
  -7   9  16       58.82       52.72     40.79 o 
  -6   9  16      371.19      403.24     60.22 o 
  -5   9  16       13.62      -15.54     15.54 o 
  -4   9  16      251.59      242.01     44.99 o 
  -3   9  16      384.94      374.50     52.83 o 
  -2   9  16       65.02      101.53     38.72 o 
  -1   9  16      362.40      253.36     43.19 o 
   0   9  16      865.73      891.47     84.84 o 
   1   9  16      126.35      135.69     51.54 o 
   2   9  16       45.55       19.03     46.98 o 
   3   9  16      158.75      216.80     37.98 o 
   4   9  16      255.99      209.82     40.94 o 
   5   9  16      462.81      501.90     52.65 o 
   6   9  16      459.51      469.43     48.83 o 
   7   9  16      301.62      267.18     41.90 o 
   8   9  16      155.52      183.26     53.39 o 
   9   9  16      211.95      322.49     54.75 o 
  -9  10  16       48.88       78.74     39.41 o 
  -8  10  16      112.46      117.73     37.06 o 
  -7  10  16      200.67      207.29     41.14 o 
  -6  10  16      205.63      219.27     34.35 o 
  -5  10  16      220.13      175.12     46.56 o 
  -4  10  16      134.25      200.28     55.16 o 
  -3  10  16       77.21       98.13     46.00 o 
  -2  10  16      403.20      342.84     72.27 o 
  -1  10  16      508.90      446.01     53.13 o 
   0  10  16      911.54      809.05     73.24 o 
   1  10  16      353.03      364.89     53.40 o 
   2  10  16      143.32      193.53     47.19 o 
   3  10  16       76.61       36.80     28.95 o 
   4  10  16       16.09       40.71     46.22 o 
   5  10  16      104.63       90.32     34.51 o 
   6  10  16       51.64       61.24     29.03 o 
   7  10  16       14.37       57.44     37.80 o 
   8  10  16        7.54      -43.10     43.10 o 
   9  10  16       98.17      161.51     46.35 o 
  10  10  16       11.15      -43.43     52.83 o 
  -9  11  16      236.60      248.50     42.95 o 
  -8  11  16       53.31       73.16     35.68 o 
  -7  11  16       84.94      112.98     32.42 o 
  -6  11  16       32.93       27.70     43.82 o 
  -5  11  16      187.88      233.33     53.60 o 
  -4  11  16       46.68        3.91     40.37 o 
  -3  11  16      263.35      222.31     51.29 o 
  -2  11  16        8.43       64.12     39.15 o 
  -1  11  16       74.49      122.27     42.42 o 
   0  11  16      262.83      236.79     42.93 o 
   1  11  16       50.53       74.30     39.32 o 
   2  11  16      585.45      546.92     63.52 o 
   3  11  16       55.97       26.99     39.23 o 
   4  11  16       44.82       61.65     32.62 o 
   5  11  16      402.41      354.72     46.47 o 
   6  11  16      158.07       94.39     33.64 o 
   7  11  16      208.69      239.91     41.81 o 
   8  11  16       32.57       24.00     35.95 o 
   9  11  16       42.80        8.19     41.28 o 
  -8  12  16      206.77      295.35     46.45 o 
  -7  12  16      121.67      114.21     47.68 o 
  -6  12  16      119.04       90.42     78.30 o 
  -5  12  16      100.07      198.98     58.89 o 
  -4  12  16       24.52       79.20     57.58 o 
  -3  12  16       31.27       43.77     46.81 o 
  -2  12  16      139.88       44.93     41.87 o 
  -1  12  16       94.18       69.97     40.43 o 
   0  12  16      115.96       75.78     39.63 o 
   1  12  16        4.82      -28.04     35.39 o 
   2  12  16      149.78      142.23     53.07 o 
   3  12  16      110.18      117.14     49.68 o 
   4  12  16      161.29      175.28     43.05 o 
   5  12  16      290.90      319.78     53.00 o 
   6  12  16       51.59       88.34     39.28 o 
   7  12  16       78.49       73.21     35.10 o 
   8  12  16       58.96       36.46     36.49 o 
  -6  13  16      123.10      223.10     66.85 o 
  -5  13  16      330.21      363.17     74.46 o 
  -4  13  16       12.75      -18.83     42.47 o 
  -3  13  16       58.13      -22.66     39.95 o 
  -2  13  16       32.84       46.53     43.12 o 
  -1  13  16      196.66      269.18     61.06 o 
   0  13  16      195.62       41.55     45.20 o 
   1  13  16        5.61        5.50     42.36 o 
   2  13  16      162.32       40.95     42.48 o 
   3  13  16       23.79       97.63     52.40 o 
   4  13  16       90.78       77.56     44.75 o 
   5  13  16        7.72       39.53     89.59 o 
   6  13  16       55.43        3.70     50.36 o 
  -4  14  16      308.21      174.38    113.19 o 
  -3  14  16       79.02       86.60     50.64 o 
  -2  14  16       16.25       56.79     49.09 o 
  -1  14  16      176.25      207.62     60.76 o 
   0  14  16      124.90       61.70    109.03 o 
   1  14  16        4.08      -28.60     50.61 o 
   2  14  16      112.36      177.70     54.28 o 
   3  14  16      323.54      343.17     62.29 o 
   4  14  16      242.93      222.85     83.00 o 
   0   1  17      193.80      162.99     28.89 o 
   1   1  17        5.12       10.71     22.49 o 
  -1   2  17      323.07      350.82     38.99 o 
   0   2  17      194.74      240.36     40.75 o 
   1   2  17      131.94       99.84     26.93 o 
   2   2  17      292.34      276.13     29.40 o 
  -2   3  17       59.38       71.08     20.29 o 
  -1   3  17      113.70      143.71     29.57 o 
   0   3  17      235.46      213.47     24.93 o 
   1   3  17      261.50      256.25     28.16 o 
   2   3  17      717.15      712.90     45.42 o 
   3   3  17        4.18        8.23     24.02 o 
  -3   4  17     2125.81     1857.06     65.55 o 
  -2   4  17      149.78      184.65     36.11 o 
  -1   4  17      347.35      337.67     41.80 o 
   0   4  17        0.96        6.82     20.87 o 
   1   4  17       17.14       71.27     21.78 o 
   2   4  17      203.34      218.51     25.97 o 
   3   4  17       42.15       89.00     21.73 o 
   4   4  17       55.60      105.47     39.92 o 
  -4   5  17      247.93      223.53     34.99 o 
  -3   5  17       35.01       47.47     28.58 o 
  -2   5  17      167.91      152.63     35.09 o 
  -1   5  17      786.93      797.24     42.90 o 
   0   5  17      622.45      569.77     37.01 o 
   1   5  17        8.35       12.99     27.64 o 
   2   5  17      305.28      344.67     46.05 o 
   3   5  17      538.97      491.29     43.75 o 
   4   5  17      546.09      621.82     48.92 o 
   5   5  17      446.11      451.94     45.30 o 
  -5   6  17       21.82        6.65     25.91 o 
  -4   6  17      417.80      354.13     38.53 o 
  -3   6  17      262.81      264.03     47.03 o 
  -2   6  17      298.95      328.24     30.51 o 
  -1   6  17      547.65      496.29     45.30 o 
   0   6  17      725.31      620.44     36.37 o 
   1   6  17      163.74      191.41     40.03 o 
   2   6  17       19.45       17.27     25.98 o 
   3   6  17      206.83      199.85     35.82 o 
   4   6  17      299.08      269.97     40.85 o 
   5   6  17      254.80      282.94     42.51 o 
   6   6  17       34.67       73.38     32.96 o 
  -6   7  17      399.72      450.65     80.02 o 
  -5   7  17      395.80      489.09     67.96 o 
  -4   7  17      201.79      193.14     31.80 o 
  -3   7  17     1027.56      978.24     59.62 o 
  -2   7  17       43.33       -3.96     53.10 o 
  -1   7  17      231.88      243.52     38.07 o 
   0   7  17      710.36      690.14     55.66 o 
   1   7  17      933.93      835.56     61.40 o 
   2   7  17      730.34      770.15     57.85 o 
   3   7  17      380.99      316.48     42.60 o 
   4   7  17      362.15      416.07     49.86 o 
   5   7  17      321.38      282.67     47.67 o 
   6   7  17      429.69      349.24     45.42 o 
   7   7  17       54.51      130.58     34.04 o 
  -7   8  17      503.97      658.15     53.00 o 
  -6   8  17      106.98       99.37     31.56 o 
  -5   8  17      487.17      424.56     66.22 o 
  -4   8  17      207.87      123.76     66.49 o 
  -3   8  17       90.54       53.52     40.45 o 
  -2   8  17      284.08      356.60     55.57 o 
  -1   8  17      298.47      356.39     73.41 o 
   0   8  17      265.28      238.14     42.09 o 
   1   8  17      456.84      352.73     48.75 o 
   2   8  17      267.74      260.91     44.03 o 
   3   8  17       22.09       24.42     38.48 o 
   4   8  17       77.86       80.80     35.42 o 
   5   8  17        1.07      -17.28     29.92 o 
   6   8  17       71.87      104.72     45.56 o 
   7   8  17       46.90       91.65     34.83 o 
   8   8  17       38.59       91.18     34.25 o 
  -8   9  17       15.50       28.44     34.19 o 
  -7   9  17       12.89       28.62     31.17 o 
  -6   9  17      408.08      399.41     53.77 o 
  -5   9  17       12.20       99.93     47.88 o 
  -4   9  17      108.93       72.10     45.23 o 
  -3   9  17      254.68      243.03     92.05 o 
  -2   9  17      157.22       90.46     51.00 o 
  -1   9  17      206.91       89.20     54.44 o 
   0   9  17       96.11      102.13     55.10 o 
   1   9  17      262.03      284.32     44.58 o 
   2   9  17      332.43      246.20     46.61 o 
   3   9  17      208.76      237.41     44.72 o 
   4   9  17      171.32      230.34     41.82 o 
   5   9  17      167.19      187.05     42.80 o 
   6   9  17      420.66      377.39     48.95 o 
   7   9  17       14.25      -13.72     41.30 o 
   8   9  17      703.34      708.79     62.95 o 
   9   9  17      220.41      280.56     44.67 o 
  -8  10  17      113.96      161.84     82.10 o 
  -7  10  17      176.78      163.68     42.03 o 
  -6  10  17      443.40      441.01     91.09 o 
  -5  10  17      132.97       83.65     50.06 o 
  -4  10  17       36.42      -42.23     42.23 o 
  -3  10  17       21.68      -30.51     52.38 o 
  -2  10  17      240.77      256.31     72.38 o 
  -1  10  17      111.56       77.49     50.21 o 
   0  10  17      153.97      205.21     52.60 o 
   1  10  17       26.11       10.53     37.33 o 
   2  10  17      354.34      394.67     52.10 o 
   3  10  17      146.30       86.43     48.12 o 
   4  10  17       61.35       39.74     38.71 o 
   5  10  17      635.48      872.15    111.65 o 
   6  10  17       23.34      -17.66     38.26 o 
   7  10  17       71.12      134.96     42.43 o 
   8  10  17       38.96       59.77     38.33 o 
  -7  11  17      179.19      266.40     42.30 o 
  -6  11  17      152.82      122.53     84.30 o 
  -5  11  17      261.47      280.85     66.00 o 
  -4  11  17       91.33       83.95     53.16 o 
  -3  11  17       87.21      166.76     53.31 o 
  -2  11  17       33.36       42.31     49.51 o 
  -1  11  17       26.56       30.21     50.87 o 
   0  11  17       48.03       79.15     42.95 o 
   1  11  17       31.07       -3.67     44.57 o 
   2  11  17        3.72        1.92     46.81 o 
   3  11  17      364.43      208.43     57.46 o 
   4  11  17      171.87      156.36     59.42 o 
   5  11  17      671.69      710.05     78.25 o 
   6  11  17       62.61       19.65     38.65 o 
   7  11  17       20.82       48.67     42.20 o 
  -5  12  17      115.79      154.63     52.62 o 
  -4  12  17      123.23      174.36     51.20 o 
  -3  12  17       51.22      -48.40     59.78 o 
  -2  12  17      355.06      318.23     55.55 o 
  -1  12  17       47.54       77.61     46.73 o 
   0  12  17       23.31      -11.75     49.60 o 
   1  12  17      150.33      153.91     53.44 o 
   2  12  17      124.15      113.92     47.52 o 
   3  12  17       54.11       60.12     45.20 o 
   4  12  17       60.12       93.58     62.37 o 
   5  12  17      226.58      237.36     58.66 o 
  -2  13  17       11.25       72.29     48.43 o 
  -1  13  17       49.95       14.15     81.31 o 
   0  13  17      101.48      197.48     57.60 o 
   1  13  17      142.38      164.53     56.29 o 
   2  13  17       19.96       18.65     50.49 o 
   0   1  18      159.38      161.96     31.84 o 
   1   1  18      173.29      147.78     27.16 o 
  -1   2  18      481.69      477.53     40.44 o 
   0   2  18       16.50       31.56     21.47 o 
   1   2  18       72.50       77.11     21.89 o 
   2   2  18      109.19      105.92     24.41 o 
  -2   3  18       44.88       42.00     21.87 o 
  -1   3  18      114.12       92.21     23.65 o 
   0   3  18      620.79      706.56     42.58 o 
   1   3  18      199.03      165.38     31.51 o 
   2   3  18      907.86      863.27     59.20 o 
   3   3  18      290.86      270.34     29.87 o 
  -3   4  18      257.14      248.19     42.25 o 
  -2   4  18      102.37      124.10     27.95 o 
  -1   4  18       37.28       22.29     24.43 o 
   0   4  18      224.00      272.97     29.41 o 
   1   4  18      360.86      391.73     41.42 o 
   2   4  18       98.32       91.12     24.13 o 
   3   4  18      235.81      281.71     40.69 o 
   4   4  18       59.68      105.17     31.11 o 
  -4   5  18      192.21      221.07     35.28 o 
  -3   5  18      828.52      781.14     53.50 o 
  -2   5  18      348.47      366.13     39.60 o 
  -1   5  18      328.40      368.76     49.09 o 
   0   5  18       63.56       61.30     22.31 o 
   1   5  18     1249.66     1074.20     66.69 o 
   2   5  18       38.10       46.18     29.04 o 
   3   5  18      504.78      454.58     57.71 o 
   4   5  18      178.95      185.04     47.45 o 
   5   5  18      550.53      571.58     96.10 o 
  -5   6  18       38.98       36.51     47.02 o 
  -4   6  18       43.60       77.07     61.39 o 
  -3   6  18      140.18      137.05     55.21 o 
  -2   6  18      777.20      714.26     41.47 o 
  -1   6  18       12.25        1.74     21.09 o 
   0   6  18       23.80       40.44     26.79 o 
   1   6  18       66.90       -2.44     28.47 o 
   2   6  18      185.25      211.21     36.67 o 
   3   6  18      211.84      241.55     52.84 o 
   4   6  18      321.14      390.00     46.12 o 
   5   6  18       95.83      147.11     35.32 o 
   6   6  18       13.29       20.03     37.72 o 
  -6   7  18      209.17      328.85     50.30 o 
  -5   7  18       82.84       93.49     53.97 o 
  -4   7  18       18.45       49.52     28.66 o 
  -3   7  18      416.52      375.33     72.10 o 
  -2   7  18      223.01      154.70     46.22 o 
  -1   7  18      228.87      241.33     43.08 o 
   0   7  18       36.83       -3.23     32.49 o 
   1   7  18      528.29      489.80     57.68 o 
   2   7  18      119.88      111.46     41.02 o 
   3   7  18      953.34      955.86     78.00 o 
   4   7  18      524.91      581.29     55.41 o 
   5   7  18      169.40      160.32     43.04 o 
   6   7  18       36.10       40.97     38.50 o 
   7   7  18       53.13      -14.56     57.18 o 
  -7   8  18      212.56      231.51     40.16 o 
  -6   8  18      145.70      142.61     50.24 o 
  -5   8  18      316.38      360.72     36.08 o 
  -4   8  18       29.28      -33.71     40.23 o 
  -3   8  18       51.38       92.32     44.40 o 
  -2   8  18       45.63        9.69     47.00 o 
  -1   8  18       86.01       52.39     47.79 o 
   0   8  18       80.48       87.67     36.32 o 
   1   8  18      221.23      200.95     46.23 o 
   2   8  18      110.03       87.28     33.19 o 
   3   8  18       35.36      105.46     36.00 o 
   4   8  18       67.85       97.48     34.23 o 
   5   8  18      341.05      364.76     61.73 o 
   6   8  18        6.41       19.77     42.18 o 
   7   8  18        3.53       17.37     33.87 o 
   8   8  18        1.91       70.24     42.98 o 
  -7   9  18      212.26      232.78     41.50 o 
  -6   9  18      101.89      165.46     29.77 o 
  -5   9  18      260.47      188.16     53.41 o 
  -4   9  18      236.62      270.49    122.78 o 
  -3   9  18       71.18       77.16     85.41 o 
  -2   9  18       25.53       23.89     41.24 o 
  -1   9  18       87.27       63.68     42.48 o 
   0   9  18      130.48      103.46     57.43 o 
   1   9  18       23.84       53.75     33.43 o 
   2   9  18      191.01      162.42     62.74 o 
   3   9  18      168.96      189.31     42.61 o 
   4   9  18       55.47       90.86     41.28 o 
   5   9  18      179.36      158.58     73.39 o 
   6   9  18      160.34      165.36     41.72 o 
   7   9  18      290.67      497.75     54.18 o 
  -6  10  18      103.92       42.99     54.99 o 
  -5  10  18      112.98       94.45     53.13 o 
  -4  10  18      110.44      185.11     52.42 o 
  -3  10  18       95.97       29.05     46.14 o 
  -2  10  18        7.74       75.12     49.38 o 
  -1  10  18       24.49       -6.30     39.45 o 
   0  10  18       46.10       37.48     46.11 o 
   1  10  18       93.76      108.51     46.53 o 
   2  10  18       13.73        8.02     42.67 o 
   3  10  18      222.41      236.09     48.33 o 
   4  10  18       10.07        9.43     40.43 o 
   5  10  18      250.40      401.03     56.30 o 
   6  10  18      347.62      475.08     75.98 o 
  -4  11  18      103.93       37.48     53.10 o 
  -3  11  18       83.17      115.32     90.48 o 
  -2  11  18      259.60      275.96     74.91 o 
  -1  11  18       23.46       71.76     53.52 o 
   0  11  18      374.21      423.00     87.31 o 
   1  11  18       81.96       75.02     54.35 o 
   2  11  18      136.81      118.73     50.19 o 
   3  11  18        1.56       19.81     59.13 o 
   4  11  18        7.99      -20.85     36.17 o 
   0   1  19       78.15       68.40     31.97 o 
   1   1  19      712.85      729.82     43.70 o 
  -1   2  19      343.88      308.30     36.62 o 
   0   2  19      107.78      112.88     37.02 o 
   1   2  19      166.07      167.61     27.70 o 
   2   2  19      400.99      383.93     43.81 o 
  -2   3  19       63.58       57.36     34.57 o 
  -1   3  19      373.34      361.61     46.66 o 
   0   3  19      206.23      220.12     30.06 o 
   1   3  19      169.37      130.42     25.49 o 
   2   3  19      168.27      169.66     30.69 o 
   3   3  19      201.36      192.49     32.08 o 
  -3   4  19      840.00      715.95     64.05 o 
  -2   4  19      346.06      304.88     32.89 o 
  -1   4  19     1066.81     1084.44     51.91 o 
   0   4  19      213.71      240.13     44.88 o 
   1   4  19      295.47      290.06     32.07 o 
   2   4  19      267.94      305.60     31.72 o 
   3   4  19       34.51       30.19     35.31 o 
   4   4  19       68.02       48.77     29.74 o 
  -4   5  19       64.31       50.52     34.17 o 
  -3   5  19        8.07      -11.27     57.38 o 
  -2   5  19      270.76      234.98     35.06 o 
  -1   5  19      163.65      150.08     31.45 o 
   0   5  19      217.03      202.26     28.43 o 
   1   5  19      258.18      276.73     41.33 o 
   2   5  19        8.88      -29.45     29.45 o 
   3   5  19      147.92      113.93     32.51 o 
   4   5  19      123.96       93.03     31.71 o 
   5   5  19      184.41      179.77     59.56 o 
  -5   6  19      195.54      121.59     36.50 o 
  -4   6  19       41.12       13.60     35.29 o 
  -3   6  19      284.55      363.35     39.63 o 
  -2   6  19       37.85       49.04     25.76 o 
  -1   6  19       68.88       50.31     22.40 o 
   0   6  19        5.40      -30.89     30.89 o 
   1   6  19      585.05      510.63     50.73 o 
   2   6  19       86.25      169.86     35.03 o 
   3   6  19      543.93      579.65     65.06 o 
   4   6  19       64.74       95.58     54.92 o 
   5   6  19       41.42       48.16     35.71 o 
   6   6  19       22.95       -0.56     31.33 o 
  -6   7  19       97.18       49.67     35.52 o 
  -5   7  19      426.55      501.17     53.08 o 
  -4   7  19        6.20       61.17     66.73 o 
  -3   7  19      141.06      160.50     54.99 o 
  -2   7  19       33.41       38.86     42.62 o 
  -1   7  19       40.76       61.11     35.56 o 
   0   7  19       78.94       89.21     33.07 o 
   1   7  19      191.04      244.07     51.61 o 
   2   7  19      106.83      154.96     37.67 o 
   3   7  19       70.14       81.33     37.96 o 
   4   7  19      503.09      446.28     78.63 o 
   5   7  19       28.28       30.99     36.53 o 
   6   7  19       68.66      126.88     41.10 o 
  -5   8  19      109.16      157.79     50.48 o 
  -4   8  19       99.28       22.26     45.09 o 
  -3   8  19       78.33       74.78     50.45 o 
  -2   8  19       76.10      208.23     53.69 o 
  -1   8  19       35.89       67.10     47.39 o 
   0   8  19       72.76       60.09     37.75 o 
   1   8  19      301.54      301.58     72.60 o 
   2   8  19      258.74      390.23     52.00 o 
   3   8  19      400.76      410.42     51.93 o 
   4   8  19       13.39       -5.49     34.00 o 
   5   8  19       14.44       69.90     35.54 o 
  -3   9  19       22.69       35.62     48.66 o 
  -2   9  19      200.12      150.27     73.76 o 
  -1   9  19       75.66       43.40     49.55 o 
   0   9  19       33.45       95.39     64.17 o 
   1   9  19      119.91      168.85     54.41 o 
   2   9  19       47.58      108.84     40.82 o 
   3   9  19      143.92      126.79     43.84 o 
   0   0  20      224.11      157.20     83.92 o 
   0   1  20      227.09      217.32     40.40 o 
   1   1  20      392.69      398.68     39.15 o 
  -1   2  20      216.13      211.03     31.22 o 
   0   2  20      316.50      349.88     45.09 o 
   1   2  20        0.91       -3.77     35.00 o 
   2   2  20       59.84       45.13     32.26 o 
  -2   3  20      119.06      139.10     43.66 o 
  -1   3  20        9.84       18.03     24.10 o 
   0   3  20      144.29      126.38     55.44 o 
   1   3  20       31.89       60.52     29.45 o 
   2   3  20       44.25       42.22     35.53 o 
   3   3  20      202.58      249.60     53.63 o 
  -3   4  20      119.44       95.94     43.46 o 
  -2   4  20      161.04      151.42     49.44 o 
  -1   4  20      242.42      301.24     49.55 o 
   0   4  20       51.82       36.04     26.36 o 
   1   4  20      324.47      379.72     52.15 o 
   2   4  20       63.76       13.89     32.64 o 
   3   4  20      225.45      217.86     32.25 o 
   4   4  20      255.84      294.31     42.72 o 
  -4   5  20       75.56      132.95     35.15 o 
  -3   5  20       23.24       60.82     36.50 o 
  -2   5  20      150.62      131.50     28.70 o 
  -1   5  20      308.51      316.80     34.96 o 
   0   5  20      134.35      158.63     28.69 o 
   1   5  20      392.35      467.19     44.89 o 
   2   5  20       69.50       60.89     32.19 o 
   3   5  20      139.15      152.29     44.28 o 
   4   5  20       64.97      114.38     45.67 o 
   5   5  20       42.14       54.86     32.90 o 
  -4   6  20       47.68      -22.23     72.90 o 
  -3   6  20      247.93      234.78     74.14 o 
  -2   6  20      221.72      211.36     33.28 o 
  -1   6  20       20.59       64.97     47.36 o 
   0   6  20      547.42      534.02     77.74 o 
   1   6  20      315.65      321.82     75.85 o 
   2   6  20      132.63      166.40     52.64 o 
   3   6  20      384.38      468.60     79.34 o 
   4   6  20       26.72       70.81     36.19 o 
  -1   7  20       34.48      123.11     64.95 o 
   0   7  20       11.54      -14.11     36.08 o 
   1   7  20       71.16       99.20     37.91 o 
   0   1  21      183.17      223.25     45.49 o 
   1   1  21      285.60      311.25     51.52 o 
  -1   2  21        1.91      -33.84     33.84 o 
   0   2  21       22.72       39.56     24.17 o 
   1   2  21      130.34      146.35     29.88 o 
                                                 
